# Supplementary material for: The impact of the introduction of bilingual learning on sixth grade educational achievement levels
Source: PLoS One. 2020 Jun 16;15(6):e0234699. doi: 10.1371/journal.pone.0234699 (PMC7297336; doi:10.1371/journal.pone.0234699)
Supplement: S1 Data — (XLSX) [file pone.0234699.s001.xlsx]

## Sheet: RESUCOM
COD_ANONIMO	CE_DAT	CE_NATURALEZA	CE_ALUMNOS3	CE_GRUPOS3	CE_ALUMNOS6	CE_GRUPOS6	CE_ALUMNOS4	CE_GRUPOS4	CE_BILINGUE3	CE_BILINGUE6	CE_BILINGUE4	CE_EXTERNA6	CE_EXTERNA4	CE_ITCONCIERTO	3EP_LEN_Mean	3EP_LEN_Error	3EP_ING_Mean	3EP_ING_Error	3EP_MATH_Mean	3EP_MATH_Error	3EP_CE	3EP_EE	3EP_IE_1	3EP_IE_2	3EP_C	3EP_RP	4ESO_LEN_Mean	4ESO_LEN_Error	4ESO_ING_Mean	4ESO_ING_Error	4ESO_SC_Mean	4ESO_SC_Error	4ESO_MAcademi_Mean	4ESO_MAcademi_Error	4ESO_MAplic_Mean	4ESO_MAplic_Error	6EP_LEN_Mean	6EP_LEN_Error	6EP_ING_Mean	6EP_ING_Error	6EP_MATH_Mean	6EP_MATH_Error	6EP_CT_Mean	6EP_CT_Error	3EP_ISEC_CENTRO	6EP_ISEC_CENTRO	4ESO_ISEC_CENTRO	6EP_T0_Chicas_CLE	6EP_T0_Chicos_CLE
0001	Norte	CENTRO PÚBLICO	97	4	90	4			1	1		Interna		N	462.761	9.57285	542.282	8.44976	491.38	8.33438	66.4208	64.8188	71.1277	81.925	63.6957	56.4229											592.698	10.0977	596.73	7.87459	515.638	10.1445	513.48	8.06532	0.45	0.60		628.753	549.432
0002	Este	CENTRO PRIVADO	69	3	47	2	35	2	1	2	2	Interna	Externa	S	512.552	8.46229	504.741	7.55926	551.96	8.72438	75.105	74.3627	69.0257	70.4361	80.2941	66.5107	505.106	11.1373	538.076	14.0734	613.485	20.1903	516.616	22.128			487.987	11.7107	481.267	11.5427	512.015	13.2572	502.602	13.6801	0.51	0.34	0.09	489.674	486.224
0003	Capital	CENTRO PÚBLICO	70	3	52	2			1	1		Externa		N	524.944	9.63979	527.284	10.5293	496.783	11.2981	69.1511	82.7451	69.5652	76.9615	65.6716	56.9878											491.73	13.7361	630.186	12.318	536.857	16.9144	499.046	12.1754	0.66	0.17		529.939	442.665
0004	Este	CENTRO PÚBLICO	44	2	81	3			1	1		Interna		N	490.988	10.208	536.744	12.2193	589.758	15.8174	67.0635	75.5556	76.4757	75.1916	76.1111	76.5152											512.301	10.1886	547.729	10.8222	597.533	14.3843	496.535	10.2552	-0.71	-0.01		528.817	495.251
0005	Capital	CENTRO PÚBLICO	52	2	33	2			1	1		Externa		N	569.601	12.2751	540.094	9.71433	511.049	15.1732	74.7024	89.0972	74.2839	79.5977	63.75	61.3636											456.778	16.8293	516.233	13.3155	632.918	18.298	520.954	21.6542	0.04	0.42		505.53	421.026
0006	Norte	CENTRO PÚBLICO	25	1	39	2			2	2		Interna		N	524.233	18.5305	482.554	15.8171	474.785	15.2278	66.8571	84.1333	60	69.3793	66.4	50											559.747	13.3152	507.338	17.1513	495.654	18.7073	489.286	14.7865	0.70	1.00		590.349	532.206
0007	Oeste	CENTRO PÚBLICO	53	2	56	2			1	1		Interna		N	573.146	15.9088	474.625	15.4508	533.473	13.132	82.2188	80.9929	56.7154	66.9112	77.8723	62.1857											497.383	13.295	506.795	14.1969	506.077	10.6544	493.824	13.3601	0.08	0.39		515.984	473.929
0008	Capital	CENTRO PÚBLICO	78	3	87	4			1	1		Externa		N	468.683	8.43399	509.234	7.29165	468.959	10.2197	64.7556	69.6889	63.898	77.9492	63.2	49.5152											486.201	5.92538	553.005	8.08307	490.021	10.2913	500.418	9.02793	0.40			497.394	476.026
0009	Sur	CENTRO PÚBLICO	74	3	55	2			2	2		Interna		N	497.784	9.13826	502.832	9.91927	449.399	9.09176	62.221	81.7188	69.8909	66.4332	58.75	45.9517											489.462	14.4007	491.606	12.5167	478.681	10.5662	476.385	8.34528	0.16	0.62		511.127	471.532
0010	Capital	CENTRO PRIVADO	31	2	21	1			2	2		Externa		N	602.404	10.44	597.133	15.0779	621.785	7.80475	89.977	84.3011	81.6532	89.099	84.1935	84.0176											521.007	24.6888	479.332	12.9368	509.464	23.8759	584.62	30.4251	1.63	1.81		565.333	476.682
0011	Oeste	CENTRO PÚBLICO	49	2	44	2			1	1		Interna		N	462.348	11.8298	477.084	12.9454	457.69	9.4348	60.2273	71.1364	56.25	71.0815	61.3636	47.2107											512.084	12.2553	495.385	10.6728	486.057	10.8068	493.476	12.2268	0.59	0.06		524.477	503.071
0012	Capital	CENTRO PRIVADO	18	1	21	1	15	1	1	1	2	Externa	Externa	N	600.29	20.2848	633.878	18.1406	575.067	14.8522	80.1587	90.9259	83.5069	97.1264	81.6667	72.4747	526.539	13.1255	560.037	21.4824	588.567	23.993	559.688	30.6189			539.901	16.7471	596.226	14.7993	501.633	21.0549	507.219	18.2434	1.78	1.35	1.71	529.882	553.26
0013	Este	CENTRO PÚBLICO	52	2	55	2			1	2		Interna		N	434.694	12.5104	441.72	11.3707	435.516	12.8515	61.3636	60.1515	42.4006	69.1223	54.0909	43.6983											489.477	15.1668	468.597	11.0132	456.785	9.56827	503.86	11.8653	-0.29	-0.73		528.306	455.128
0014	Capital	CENTRO PRIVADO	75	3	82	3	77	3	2	2	2	Externa	Externa	S	496.432	9.14715	466.598	7.97151	561.695	7.91184	65.4762	78.3333	50.4583	71.954	83.2432	68.2432	524.517	7.24697	507.258	9.88597	509.535	9.35835	522.142	16.4691	627.344	22.5405	512.909	8.09461	450.859	9.8536	515.948	11.0916	477.566	11.8889	0.70	0.28	0.06	511.221	514.391
0015	Sur	CENTRO PÚBLICO	145	6	67	3			1	2		Interna		N	495.187	19.3138	480.118	5.44225			60.0213	72.4198	66.2359	61.9403	52.0896	45.1153											489.58	14.1711	479.245	14.3466	437.969	10.6069	478.196	15.4865	0.35	0.37		485.953	492.788
0016	Capital	CENTRO PRIVADO	50	2	55	2	50	2	1	2	2	Externa	Externa	S	479.416	13.5495	391.688	16.8068	451.329	12.6784	62.1581	73.5417	51.3021	38.0747	53.4783	48.8142	535.066	13.2971	493.317	14.3121	525.382	10.2496	504.809	14.2986	593.75	110.844	522.003	16.7035	453.444	10.6364	488.39	13.2031	485.781	12.2675	-0.36	-0.38	-0.33	536.42	507.586
0017	Capital	CENTRO PÚBLICO	51	2	45	2			2	2		Externa		N	490.475		412.929		407.523		57.1429	86.6667	25	72.4138	50	36.3636											486.283	0	445.054	0	246.393	0	480.471	0	-0.06	-0.70			486.283
0018	Capital	CENTRO PÚBLICO	48	2	24	1			1	2		Externa		N	502.56	14.1468	549.826	16.551	476.967	12.6105	65.2174	79.058	65.4212	86.5067	64.8889	51.2121											530.044	23.992	547.181	23.4903	596.92	21.7389	557.632	21.6739	0.99	1.17		567.118	425.001
0019	Oeste	CENTRO PÚBLICO	49	2	47	2			1	1		Interna		N	450.475	13.5088	463.997	7.97642	435.732	9.34662	63.4821	63.9167	60	61.2069	54.4737	43.5407											464.076	13.6265	534.462	8.04618	484.726	10.9548	434.806	12.292	0.10	0.73		494.904	431.846
0020	Sur	CENTRO PÚBLICO	44	2	49	2			1	1		Interna		N	482.827	10.3832	423.164	9.56409	458.064	13.8149	66.196	73.4884	40.6977	60.9463	60.6977	48.203											476.253	13.1919	521.134	11.1109	456.091	12.0805	452.984	11.158	-1.13	-0.25		478.447	473.292
0021	Sur	CENTRO PRIVADO	19	1	22	1	23	1	2		2	Interna	Interna	N	527.084	21.3779	532.924	14.698	560.709	22.7266	73.6111	78.7037	63.7153	89.272	80	67.4242	518.665	13.5134	500.271	20.0723	484.35	14.2826	457.371	9.78079			571.701	25.9813	509.472	26.0653	528.614	33.2517	597.24	41.8738	1.14	0.81	0.64	660.29	559.045
0022	Oeste	CENTRO PRIVADO	94	4	102	4	81	3	2		2	Interna	Interna	N	553.62	9.62176	569.471	7.53509	521.357	9.47811	73.8492	85.2963	80.7292	82.7974	70	61.7978	527.901	5.7986	589.192	5.2965	552.818	5.93301	544.855	10.7407			483.021	7.96936	533.323	11.1871	484.776	7.56649	507.385	8.29018	1.44	1.49	1.51
0023	Sur	CENTRO PÚBLICO	50	2	51	2			2	2		Interna		N	536.601	11.2996	489.74	10.8262	523.163	14.9163	66.7857	88.4	60.5	72.069	67.2	63.1818											549.837	11.9777	503.38	9.91903	537.585	10.9174	505.416	11.5178	0.32	0.55		580.238	507.277
0024	Oeste	CENTRO PRIVADO	58	3	63	3	42	2	2	2	2	Interna	Externa	S	505.607	10.6315	525.131	10.7013	558.598	13.1893	70.5844	75.6364	72.0455	74.6082	71.8182	70.3306	509.39	7.96514	523.327	7.88618	499.95	13.1526	494.2	14.0142			548.058	9.94996	480.769	8.02479	578.533	7.50299	565.099	9.1885	1.07	1.32	0.67	574.967	529.875
0025	Este	CENTRO PÚBLICO	27	1	26	1			2	2		Interna		N	480.264	17.935	516.544	4.82236	580.161	8.709	59.5982	78.5417	73.8281	73.7069	75.625	78.125											558.266	27.6453	550.785	24.2419	605.961	30.2729	726.271	33.6621	-0.20	-0.21		591.114	528.404
0026	Capital	CENTRO PRIVADO	126	5	142	6	132	4	2	2	2	Externa	Externa	N	554.168	7.81849	599.356	6.55296	603.405	7.04551	74.3902	85.3388	84.4004	87.9451	79.2683	79.6378	525.573	5.06071	531.697	5.78303	530.767	6.36809	562.378	9.51583			585.89	7.63384	543.893	6.30566	590.848	8.87676	559.977	7.95568	1.27	1.27	0.84	599.931	570.785
0027	Capital	CENTRO PRIVADO	24	1	27	1	21	1	2	2	2	Externa	Externa	S	419.985	17.8496	510.652	16.48	469.293	15.3896	67.0455	49.2424	77.5568	62.6959	62.7273	50.2066	526.556	13.0542	471.719	17.8208	558	11.9984	460.173	22.7317	565.681	46.9088	497.984	13.0385	464.724	18.3211	434.552	17.0518	501.008	20.4711	-2.19	-0.32	-0.39	508.436	488.404
0028	Capital	CENTRO PRIVADO	20	1	13	1			2	2		Externa		N	570.222	17.8616	575.956	14.9659	570.538	20.0357	76.25	88.3333	82.0312	84.1379	79.4737	71.2919											602.268	19.4459	640.229	15.2875	569.785	27.0033	575.588	15.632	1.19	1.24		635.15	549.657
0029	Sur	CENTRO PÚBLICO	66	3	57	3			2	2		Interna		N	392.843	10.969	404.845	8.04504	444.72	11.47	60.1948	45.5152	43.4606	48.4013	56	45.7851											444.736	14.4999	447.142	10.7704	444.565	11.2807	455.651	12.6666	-0.93	-1.31		466.725	424.507
0030	Sur	CENTRO PRIVADO	50	2	56	2	62	2	2	2	2	Externa	Interna	S	488.752	12.8575	482.663	9.30788	512.422	12.4825	68.8988	71.25	55.9896	74.1379	68.125	60.2273	525.404	6.477	491.556	12.6206	528.438	6.86256	497.407	9.85246			559.786	9.58266	472.486	11.1155	489.161	11.1976	509.7	10.797	0.38	0.51	0.34	567.647	550.666
0031	Oeste	CENTRO PÚBLICO	69	3	50	2			2	2		Externa		N	421.229	13.3397	388.662	8.21283	433.561	11.2258	56.3636	59.0123	32.0455	53.7304	53.8889	43.4343											467.808	14.4194	419.649	14.473	460.666	14.0818	470.341	18.5307	-0.38	-0.41		485.184	452.363
0032	Capital	CENTRO PÚBLICO	53	2	54	2			1	1		Externa		N	464.156	12.4624	474.783	10.0927	433.688	12.7152	61.9963	70.3419	54.3269	71.7949	52.0513	43.9394											448.867	10.5405	392.424	9.51272	433.099	11.2337	488.451	15.2559	-1.42	-1.78		477.922	424.171
0033	Sur	CENTRO PÚBLICO	27	1	51	2			2	2		Interna		N	432.242	19.3337	426.285	10.5045	452.472	15.7153	61.0544	58.8889	38.6905	64.4828	61.4286	45.4545											505.533	12.3731	434.573	14.062	434.773	7.4086	469.656	10.1426	-0.66	-0.64		540.193	462.207
0034	Capital	CENTRO PRIVADO	55	2	50	2	42	2	1	2	2	Externa	Externa	S	513.134	9.28943	509.035	8.73714	469.208	10.0792	66.6883	82.4848	67.6136	74.1693	59.6364	51.9008	547.256	8.62818	473.263	14.6617	555.262	14.3806	486.057	12.5937			522.141	8.55302	501.979	11.3693	475.39	13.2425	492.894	13.9234	1.29	0.80	0.69	558.75	502.064
0035	Este	CENTRO PRIVADO	67	3	34	2	19	1	2	2	2	Interna	Interna	S	489.866	8.8271	525.967	9.01629	528.715	11.106	74.9424	67.619	65.4266	82.7586	68.8889	64.8629	532.24	18.0833	493.386	11.4413	561.361	12.9161	680.294	17.5926			542.386	14.6759	501.753	12.2999	529.818	15.4234	540.99	12.5428	0.28	0.17	-0.29	590.475	512.616
0036	Sur	CENTRO PÚBLICO	50	2	67	3			1	1		Externa		N	484.893	10.8971	522.776	8.15249	459.652	11.6977	65.295	74.4928	73.913	73.7631	56.3043	50.1976											466.077	9.9912	529.744	8.49324	508.723	11.0747	464.322	12.7643	0.69	-0.26		485.471	452.744
0037	Capital	CENTRO PÚBLICO	126	5	98	4			2	2		Externa		N	478.342	10.9721	512.642	8.60184	560.875	11.5347	65.7799	70	68.8466	72.6982	70.9278	70.8997											489.252	7.28099	438.575	10.227	475.107	9.52468	516.719	9.54021	-0.45	-0.30		496.825	480.626
0038	Capital	CENTRO PÚBLICO	50	2	52	2			2	2		Externa		N	445.086	12.5399	395.845	8.95929	428.417	15.4343	54.2659	71.619	32.8993	56.4532	50.2857	43.3766											514.196	15.3757	497.359	13.2926	553.089	15.0396	534.979	15.6756	0.52	0.71		535.95	498.658
0039	Capital	CENTRO PRIVADO	20	1	19	1			2	2		Externa		S	474.347	18.5567	457.448	12.7059	537.025	16.8629	69.4643	66.3333	50.1562	68.2759	72.5	65.9091											456.883	13.0851	433.089	13.5687	494.185	23.3646	534.741	21.1905	0.11	0.49		467.028	448.006
0040	Sur	CENTRO PRIVADO	26	1	29	1			2	2		Interna		S	510.852	21.6171	464.44	17.534	499.167	14.5215	74.8571	71.4667	62.125	59.8621	68	57.0909											544.41	13.2797	496.096	10.8482	544.465	13.632	507.87	13.644	0.28	0.46		529.19	560.717
0041	Oeste	CENTRO PÚBLICO	55	2	58	2			1	1		Externa		N	464.359	9.2565	517.101	9.72242	500.213	11.1094	63.9356	69.1503	71.8137	72.211	63.3333	59.3583											539.267	10.1387	508.049	10.2264	495.121	11.2475	465.553	11.3463	0.59	-0.03		562.215	520.019
0042	Capital	CENTRO PÚBLICO	49	2	42	2			2	2		Externa		N	426.743	14.6159	415.016	16.1294	490.716	16.7669	57.0153	61.3095	55.1339	42.734	61.0714	57.7922											418.672	8.48341	342.995	10.254	412.504	14.4456	418.355	25.1377	-2.40	-2.71		420.123	416.316
0043	Capital	CENTRO PÚBLICO	78	3	100	4			2	2		Externa		N	502.439	11.7697	476.363	9.15274	507.279	10.4665	70.3722	73.1925	59.1989	67.4114	66.0563	59.475											592.73	6.78716	477.756	5.57445	518.296	9.81699	537.966	11.1903	0.60	0.72		596.175	588.136
0044	Sur	CENTRO PRIVADO	24	1	20	1			2	2		Interna		S	621.318	24.8168	616.832	9.64673	648.362	20.9708	89.2857	85.098	91.5441	88.2353	84.1176	86.3636											570.688	20.3008	510.038	11.2272	692.22	23.4039	590.916	17.4403	0.41	0.62		584.433	566.565
0045	Capital	CENTRO PRIVADO	50	2	48	2			2	2		Externa		S	455.707	13.4303	405.852	11.739	442.774	11.7729	63.4111	64.6259	41.3903	51.513	52.6531	46.6605											505.567	13.9422	522.335	12.7718	464.071	11.5356	453.782	15.0448	-1.08	-0.83		534.046	470.306
0046	Oeste	CENTRO PRIVADO	145	5	142	5	71	3	2	2	2	Externa	Interna	S	536.692	7.43924	527.089	7.32772	476.003	6.73807	68.2195	86.4234	68.2026	77.9763	61.1679	52.6875	516.454	6.79598	534.485	6.4774	541.814	6.00052	538.999	8.9993			546.074	5.04778	531.58	7.9497	519.147	7.43431	534.849	8.4162	1.07	1.17	1.02	552.72	538.142
0047	Sur	CENTRO PRIVADO	28	1	26	1	26	1	2	2	2	Externa	Interna	S	563.403	12.5471	469.955	11.0547	492.224	15.7967	71.5659	92.3077	54.0865	70.8223	61.5385	57.8671	495.042	10.9908	503.62	19.1128	461.352	13.2074	535.465	14.3498	548.591	14.6455	482.143	18.2342	482.894	17.3582	442.016	14.7251	486.489	19.1409	0.30	-0.52	0.07	524.66	420.728
0048	Norte	CENTRO PÚBLICO	18	1	11	1			1	1		Interna		N	514.842	16.8313	526.586	12.6542	517.829	14.8368	71.7262	79.1667	73.6979	77.0115	61.6667	65.9091											516.753	19.9977	497.918	13.1863	472.759	27.4907	494.02	24.8609	0.06	-0.49		497.735	540.526
0049	Capital	CENTRO PRIVADO	77	3	74	3	100	4	2	2	2	Externa	Externa	S	551.769	9.32588	516.556	11.0526	524.695	8.84864	76.1252	81.8721	68.1507	72.5555	73.2877	61.7684	522.863	6.1319	549.88	8.70462	561.818	12.9563	513.315	10.0415	523.878	12.9309	524.67	6.69321	535.038	8.01221	515.252	8.452	519.963	9.38568	0.94	0.90	0.59	543.598	502.875
0050	Capital	CENTRO PÚBLICO	18	1	21	1			2	2		Externa		N	569.857	23.8295	491.935	15.7135	631.618	25.7139	82.967	81.5385	69.4712	64.9867	84.6154	82.5175											472.983	18.3803	457.26	22.7555	420.051	33.7672	420.1	32.28	-0.82	-2.17		496.366	426.217
0051	Capital	CENTRO PÚBLICO	48	2	40	2			2	2		Externa		N	424.806	18.5989	348.099	15.532	424.928	17.2496	51.7857	64.6667	22.3958	48.5057	50.3333	42.4242											465.141	15.8873	372.665	11.7507	412.061	17.2964	415.284	16.0872	-1.59	-1.73		511.591	400.826
0052	Capital	CENTRO PÚBLICO	25	1	25	1			1	1		Externa		N	505.796	18.5854	572.405	18.7216	479.917	18.5397	66.3043	78.8406	79.4837	82.9085	60	53.9526											518.639	11.2424	571.781	8.11897	490.237	16.8861	472.443	22.9962	0.93	0.69		526.092	509.697
0053	Sur	CENTRO PÚBLICO	51	2	49	2			2	2		Interna		N	537.681	15.3408	575.477	13.6266	631.635	13.959	70.9821	83.3333	78.4455	85.8621	83.5	83.2955											532.629	21.9535	525.154	16.2173	586.053	17.6235	589.668	15.1247	-0.55	-0.06		572.311	459.369
0054	Sur	CENTRO PÚBLICO	106	4	68	3			1	1		Interna		N	465.603	9.3645	509.56	9.76085	469.469	8.77842	64.6671	66.8977	64.8897	72.7151	57.549	51.9162											431.016	11.5958	505.661	9.12987	488.113	9.28847	468.402	9.31324	-0.36	-0.36		463.764	400.195
0055	Norte	CENTRO PÚBLICO	26	1	21	1			2	2		Interna		N	428.39	13.177	382.967	9.26895	424.277	12.1961	62.2671	57.8788	30.2989	51.5742	54.5455	39.876											411.494	23.4739	383.311	8.81682	445.229	15.1304	445.373	20.2275	-1.07	-2.00		427.82	389.047
0056	Capital	CENTRO PÚBLICO	19	1	21	1			2	2		Externa		N	411.814	20.7623	429.265	9.98724	417.337	22.3699	58.7054	53.9583	48.4375	55.819	55	38.0682											458.245	18.7476	398.744	16.0879	442.281	14.9505	464.427	22.3931	-1.17	-0.88		488.361	428.128
0057	Capital	CENTRO PRIVADO	80	3	89	3	90	3	1	2	2	Externa	Externa	S	517.967	8.19642	527.121	8.77804	531.798	8.40336	72.9656	77.7637	75.5934	71.2789	73.2911	64.2693	555.188	6.37235	566.213	7.35163	573.023	7.82085	507.252	10.3914			571.147	6.75111	581.114	6.08512	608.155	9.66531	576.884	9.33618	1.51	1.42	1.26	576.492	565.678
0058	Capital	CENTRO PRIVADO	53	2	48	2	30	1	1	2	2	Externa	Externa	S	556.997	10.7707	515.902	10.6969	689.904	8.78177	76.9608	84.4	65.5	77.5524	90	92.2727	528.337	12.7564	564.81	13.9471	553.641	13.7666	612.753	20.4033			565.167	15.4415	543.967	6.04445	633.879	14.0005	640.071	11.0733	1.32	1.99	1.50		565.167
0059	Sur	CENTRO PÚBLICO	32	2	41	2			1	2		Interna		N	484.174	18.7166	463.369	14.2931	480.934	23.0498	66.4596	72.6087	64.538	55.4723	56.9565	55.5336											482.369	13.7087	454.501	15.8486	441.227	13.0907	467.508	14.6143	-0.21	0.00		513.724	457.615
0060	Sur	CENTRO PÚBLICO	51	2	52	2			1	1		Interna		N	458.385	10.5323	491.799	9.33937	480.188	11.6364	63.3754	67.1895	64.6446	68.4922	57.451	55.7041											521.279	13.7582	560.071	9.00573	497.739	11.5754	478.571	9.71967	-0.26	-0.20		542.537	501.722
0061	Capital	CENTRO PRIVADO	29	1	29	1	45	1	2	2	2	Externa	Externa	S	451.775	19.0623	355.244	9.77368	418.317	14.8757	61.0902	65.6667	26.0938	43.2759	49.4737	40.1914	523.589	17.1921	419.527	17.5162	471.457	16.474	485.789	20.836	488.056	24.6763	480.876	14.6848	400.887	17.7538	454.277	13.1505	484.612	13.203	-1.32	-0.58	-0.18	505.753	446.048
0062	Sur	CENTRO PÚBLICO	74	3	49	2			2	2		Interna		N	433.909	11.9943	392.053	7.92067	448.678	9.83858	60.2273	60.8081	31.7164	56.5106	58.7879	45.5923											494.751	15.2109	432.394	12.0762	475.855	12.1454	522.193	10.7773	0.02	0.25		518.355	475.081
0063	Sur	CENTRO PÚBLICO	38	2	40	2			2	2		Interna		N	504.98	15.5946	418.082	9.59465	496.857	14.5477	69.5853	75.6989	34.8958	64.8498	63	58.6364											506.73	14.1022	446.747	12.9159	480.498	13.8049	539.505	14.286	0.26	-0.29		493.067	534.054
0064	Capital	CENTRO PRIVADO	33	2	38	2	21	1	2	2	2	Externa	Externa	S	526.093	15.1825	572.778	15.7478	546.624	13.5367	74.3697	77.6471	75.6629	86.3083	74.7059	66.9786	555.445	16.9749	509.137	17.7665	476.15	18.3933	478.83	20.7319	467.234	15.6721	470.655	11.0414	509.674	12.9943	480.281	16.2629	477.753	15.641	0.73	0.68	-0.47	498.212	451.365
0065	Norte	CENTRO PÚBLICO	46	2	24	1			1	1		Interna		N	479.058	12.4651	453.709	9.58184	451.503	11.9908	61.0544	76.3492	48.2143	68.3908	57.0732	47.0067											434.193	16.9981	520.931	13.7816	468.848	14.8095	454.933	17.8136	-0.37	0.53		437.511	430.212
0066	Este	CENTRO PRIVADO	106	4	98	4	86	3	2	2	2	Interna	Interna	S	472.212	8.66436	447.804	5.76893	457.506	8.44985	65.4511	69.7895	48.9803	65.1543	58.6022	48.3382	483.683	7.3868	495.133	9.0137	460.393	6.14098	474.948	8.50081	452.041	43.6756	465.42	8.64803	464.039	9.10069	427.272	6.94422	489.648	8.13129	0.71	1.02	-0.10	490.182	439.605
0067	Capital	CENTRO PÚBLICO	48	2	71	3			2	2		Externa		N	403.678	17.1104	352.942	10.1693	384.167	12.8673	56.5306	51.9048	25.3571	44.6305	41.4286	34.4156											411.187	11.779	364.721	10.4784	425.548	10.4728	427.832	14.7916	-2.18	-1.75		474.977	371.787
0068	Capital	CENTRO PRIVADO	60	2	48	2	44	2	2	2	2	Externa	Externa	S	499.898	10.0024	483.553	9.1289	489.765	12.0462	71.5774	73.75	54.2318	76.8678	61.3043	56.917	505.759	16.1057	478.662	16.9204	470.244	17.4162	476.665	21.3305	482.241	26.9395	528.566	15.6102	507.913	14.1395	505.255	12.7273	497.289	15.2285	0.01	-0.60	-0.34	537.426	519.263
0069	Capital	CENTRO PÚBLICO	50	2	40	2			1	1		Externa		N	449.075	16.8266	447.807	6.32654	438.143	13.0014	57.8185	69.009	42.8209	72.041	54.7222	44.3182											412.456	16.7109	465.156	12.3715	551.353	10.858	463.326	16.9954	0.28	-0.13		456.171	375.644
0070	Capital	CENTRO PÚBLICO	24	1	20	1			2	2		Externa		N	478.798	52.8812	425.101	22.4063	488.258	9.5157	65.4762	72.2222	57.2917	43.6782	66.6667	54.5455											350.806	32.3592	327.824	12.2672	414.058	28.3078	398.325	32.7453	-0.57			427.243	304.944
0071	Sur	CENTRO PÚBLICO	50	2	51	2			2	2		Interna		N	446.606	19.4457	398.166	11.0704	408.725	13.1344	57.967	67.9487	32.2115	57.2944	48.4615	37.7622											454.297	18.5839	415.404	17.6215	426.29	11.5994	426.707	16.2593	-0.38	-0.19		497.012	422.973
0072	Capital	CENTRO PRIVADO	26	1	12	1	23	1	2	2	2	Externa	Externa	S	413.019	12.7611	397.013	13.7724	408.213	13.5158	51.2363	62.0513	40.5	47.7241	48.0769	37.7622	473.644	12.9959	419.829	20.4358	427.561	14.9845	489.453	29.8235	482.885	24.6366	447.486	30.8885	398.828	24.4893	451.209	24.4454	396.965	38.9311	-0.52	-1.93	-1.89	536.937	417.669
0073	Sur	CENTRO PÚBLICO	104	4	74	3			2	2		Interna		N	393.497	7.67538	366.325	5.75159	392.087	8.75724	54.6467	49.6667	31.9097	43.1418	46.0215	34.1642											442.772	12.8913	410.861	10.3389	419.762	7.72963	470.142	8.45823	-0.85	-1.03		480.967	398.211
0074	Sur	CENTRO PRIVADO	60	3	75	3	83	3	1	1	2	Externa	Externa	S	494.749	11.4881	518.672	9.52932	458.655	9.85501	68.2084	73.8251	67.0082	77.6437	51.3115	52.2355	506.244	7.0092	486.567	9.16782	498.167	11.9194	496.947	11.552			470.458	10.6054	521.736	12.2927	469.591	10.1488	496.84	13.4326	0.76	0.62	0.25	490.584	450.332
0075	Este	CENTRO PÚBLICO	79	3	48	2			1	1		Interna		N	500.444	8.68732	485.057	5.58783	452.107	9.37836	63.1122	81.7143	60.6696	71.4286	57.2857	47.2727											485.905	11.504	512.482	8.90594	449.012	9.71774	426.511	10.9671	-0.41	-0.44		517.273	459.556
0076	Oeste	CENTRO PÚBLICO	33	2	35	2			2	2		Externa		N	523.197	16.6317	479.228	10.1294	510.754	15.5432	68.6335	82.8986	60.0543	69.4153	74.7826	57.5099											468.212	11.7633	448.555	13.9557	462.404	13.2709	448.406	15.8037	-0.69	-0.47		483.919	447.269
0077	Este	CENTRO PÚBLICO	48	2	75	3			2	2		Externa		N	546.482	15.2403	475.973	10.5315	489.162	12.3571	69.4251	86.9919	56.0213	70.4794	64.6341	55.3215											544.28	9.40703	488.929	7.41127	492.324	9.68477	516.266	11.6509	0.69	0.55		581.304	501.285
0078	Capital	CENTRO PÚBLICO	24	1	25	1			2	2		Externa		N	484.76	14.8037	459.818	21.3431	440.597	18.4282	68.2331	72.2807	56.5789	62.069	53.1579	45.4545											528.547	21.3007	380.406	18.5532	448.597	23.7826	475.131	20.1591	-1.88	-1.62		547.268	499.129
0079	Sur	CENTRO PÚBLICO	51	2	42	2			2	2		Interna		N	451.638	13.8923	385.081	12.7981	441.715	13.6577	59.1575	67.9487	35.016	50.1326	57.6923	43.8228											406.898	17.4052	386.109	12.9272	422.747	10.7229	473.832	17.3946	-1.58	-1.61		423.998	385.238
0080	Norte	CENTRO PÚBLICO	54	2	43	2			1	1		Interna		N	514.181	13.2982	538.059	12.9193	458.502	12.7848	63.5854	83.9744	66.5865	83.4218	59.8039	48.0392											494.13	8.40313	550.806	10.9203	523.46	13.2848	484.194	11.0373	0.09	0.30		505.434	480.487
0081	Capital	CENTRO PRIVADO	26	1	26	1	18	1	2	2	2	Externa	Externa	S	430.161	19.0006	345.887	16.0492	423.942	19.7074	59.5779	60.4545	26.0417	41.8495	47.7273	43.8017	513.701	14.3432	461.322	19.8469	465.895	13.3617	478.005	25.1211	570.93	49.829	497.937	16.7879	407.287	15.4536	434.462	12.6334	458.249	19.3326	-1.56	-0.85	0.08	502.699	492.31
0082	Capital	CENTRO PÚBLICO	19	1	17	1			1	1		Externa		N	407.833	21.8727	349.125	16.2933	424.484	16.5215	56.25	54.5833	24.2188	44.8276	55	39.7727											487.972	17.7333	483.842	17.5476	465.132	27.8092	463.148	30.7361	-1.01	-0.25		512.217	454.029
0083	Capital	CENTRO PÚBLICO	37	2	18	1			1	1		Externa		N	583.582	15.4058	596.839	16.0274	599.699	12.1633	79.2857	87.5238	83.9286	84.7291	76.8571	80.6494											499.365	23.4157	567.553	14.438	476.208	15.4854	476.496	17.0066	1.08	1.14		504.639	493.432
0084	Sur	CENTRO PÚBLICO	26	1	40	2			2	2		Interna		N	500.46	20.8481	469.441	11.8702	549.16	19.6209	71.2798	71.8056	58.3333	65.6609	73.0435	68.9723											448.25	13.8184	506.135	15.1797	545.796	11.1069	534.317	11.6814	-1.03	-0.91		461.554	430.788
0085	Oeste	CENTRO PÚBLICO	99	4	80	3			2	2		Interna		N	451.371	9.58983	400.413	8.56349	406.568	7.7746	58.6039	68.1818	40.2699	51.0972	49.6552	36.9383											445.405	13.2099	420.94	11.6451	415.228	8.72496	443.184	11.226	-0.30	0.30		495.6	395.211
0086	Oeste	CENTRO PRIVADO	98	5	117	6	128	6	2	2	2	Externa	Externa	N	516.025	8.2038	578.969	6.93114	537.074	8.74759	75.0752	74.8264	82.5195	84.3032	66.2105	68.1818	490.235	5.52082	619.37	5.35774	515.593	6.81529	500.525	8.22581			561.102	9.04744	615.867	5.93432	504.164	7.92088	494.38	9.11836	1.41	1.23	1.45	568.686	554.024
0087	Sur	CENTRO PRIVADO	119	4	107	4	72	3	2	2	2	Interna	Interna	S	500.376	7.63655	457.163	6.05981	495.28	8.07862	63.354	81.3333	54.6053	63.1184	63.8261	57.2332	489.84	8.69782	510.454	9.27979	518.118	10.557	511.774	7.81222			475.407	10.2198	513.242	7.39544	492.481	6.98195	609.012	8.32481	0.69	0.17	-0.01	506.72	446.414
0088	Capital	CENTRO PRIVADO	51	2	49	2	50	2	2	2	2	Externa	Externa	S	476.308	11.004	383.452	7.76237	470.08	14.093	63.7302	73.037	42.4306	39.387	60.4444	50.9091	507.317	8.11687	457.08	11.7093	473.343	9.62105	487.865	14.1307	552.486	20.0134	453.39	13.4265	442.395	13.5621	453.561	10.7135	514.394	15.1397	-0.80	-0.34	-0.90	444.319	464.188
0089	Capital	CENTRO PÚBLICO	50	2	54	2			1	1		Externa		N	555.602	12.1101	537.542	10.7553	520.65	11.5223	72.7204	87.7305	77.9255	73.7344	64.8936	64.4101											470.552	7.4697	529.158	11.492	514.078	11.2574	527.908	15.3773	1.28	1.03		488.721	447.643
0090	Este	CENTRO PÚBLICO	27	2	24	4			2	2		Interna		N	470.875	9.11875	470.83	12.3926	490.71	13.1727	66.7989	69.7531	56.9444	69.2209	65.9259	55.3872											503.398	16.254	473.534	19.1955	499.856	22.4916	534.459	16.1017	-1.03	-0.75		502.245	504.058
0091	Este	CENTRO PÚBLICO	66	3	49	2			1	2		Interna		N	520.828	10.7038	539.805	8.54921	525.294	8.20103	77.2527	73.4872	72.5	80.6897	68.7692	64.2657											511.267	15.2653	491.199	8.54535	537.504	13.1066	533.029	10.649	-0.29	-0.50		535.976	493.971
0092	Sur	CENTRO PÚBLICO	51	2	25	1			1	1		Interna		N	514.125	13.3173	514.36	9.20746	546.559	14.6407	76.0989	72.8333	67.9688	76.3793	77.9487	65.3846											477.472	13.37	550.463	19.0373	462.807	14.6212	484.911	13.5752	0.21	-0.53		503.39	462.353
0093	Capital	CENTRO PÚBLICO	47	2	50	2			2	2		Externa		N	452.26	16.9839	369.312	12.6236	458.201	14.302	61.4087	65.2778	28.559	49.3295	55.5556	49.8737											421.625	13.1281	389.689	13.1669	405.988	13.1846	431.892	14.8833	-2.01	-1.79		439.691	393.922
0094	Este	CENTRO PÚBLICO	23	1	25	1			2	2		Interna		N	498.702	24.6951	426.895	13.6412	487.064	18.494	64.5238	79.1111	39.375	64.7783	68.6667	53.0303											545.686	17.7016	429.052	16.7683	490.79	14.9404	515.062	17.462	-1.41	-1.03		559.509	536.472
0095	Sur	CENTRO PRIVADO	50	2	49	2	45	2	1	2	2	Interna	Interna	S	547.821	17.9839	490.266	10.0624	611.741	13.9447	73.6322	81.087	62.3641	70.7263	83.1915	78.1431	489.813	9.5228	581.621	10.9745	631.782	8.90139	686.184	11.4308	554.526	15.8739	535.978	17.0107	540.468	14.1571	553.116	20.8297	580.069	21.5604	-0.19	0.02	-0.32	553.571	511.905
0096	Este	CENTRO PÚBLICO	24	1	27	1			1	1		Interna		N	440.752	19.0383	480.153	13.9892	467.601	13.6079	64.7143	58.6667	59.625	69.7931	60.4	50.9091											449.053	17.7029	511.898	16.5317	464.281	16.6834	472.872	15.572	-0.26	-0.23		450.916	448.225
0097	Capital	CENTRO PÚBLICO	53	2	54	2			2	2		Externa		N	384.663	18.6494	376.703	8.58383	378.277	12.4073	48.1527	53.0952	36.2069	42.6873	42.1429	32.1429											344.894	21.6895	322.866	18.4591	392.99	12.5555	388.472	21.0914	-2.62	-1.70		345.24	344.525
0098	Sur	CENTRO PÚBLICO	44	2	24	1			1	1		Externa		N	465.552	11.7498	504.43	8.72214	449.379	10.8816	62.7551	69.8413	64.881	75.78	59.7561	45.4545											545.434	20.4492	579.557	11.4004	515.011	16.654	535.336	15.641	0.16	0.68		576.142	525.694
0099	Oeste	CENTRO PRIVADO	164	6	155	6	159	6	1	1	2	Interna	Interna	S	534.414	5.78954	567.367	5.09391	540.915	5.42723	74.8466	80.7362	81.9018	81.4047	75.7055	65.8673	550.652	4.39558	620.207	4.46873	608.635	4.97245	605.406	7.10731			516.653	7.56388	585.339	4.66538	564.474	6.21757	534.708	6.5919	1.30	1.45	1.39		516.653
0100	Capital	CENTRO PRIVADO	138	5	102	4	93	4	2	2	2	Externa	Externa	S	539.463	6.59084	520.802	5.42644	591.075	5.84945	75.2868	81.4599	71.1679	75.4845	77.5182	78.4008	514.292	7.02044	517.923	7.2756	500.233	7.96633	509.763	8.74022			492.4	5.82493	545.96	9.58883	501.634	8.14297	511.838	9.65578	1.10	0.86	1.14	504.362	482.018
0101	Sur	CENTRO PRIVADO	54	2	51	2	43	2	2	2	2	Interna	Interna	S	540.116	11.6754	538.938	9.56793	568.193	15.4089	74.0566	82.2013	70.9316	81.9779	75.8491	69.8113	590.445	5.53779	571.272	17.2465	580.088	22.9755	643.998	5.93297			571.888	10.4458	552.039	10.62	627.054	12.1792	567.618	7.98184	0.38	0.72	-0.03	594.407	551.781
0102	Capital	CENTRO PÚBLICO	51	2	41	2			2	2		Externa		N	388.823	16.3636	403.821	16.7138	379.65	16.5736	53.5714	49.7917	41.2109	53.9871	41.5625	33.6648											441.004	13.3857	395.481	13.0228	394.218	10.5753	405.654	16.4847	-1.52			462.229	413.992
0103	Oeste	CENTRO PRIVADO	68	3	77	3	46	2	1	1	2	Interna	Interna	S	477.344	10.4664	562.111	8.61141	531.831	12.7439	62.7165	73.8384	81.6288	79.1536	69.8485	64.6006	488.209	9.19893	522.423	9.2084	493.584	10.1935	473.628	12.4898			537.385	10.2583	551.508	9.35202	486.897	9.80767	520.699	11.997	1.23	0.98	0.15	540.476	534.036
0104	Capital	CENTRO PÚBLICO	51	2	41	2			1	1		Externa		N	486.7	8.62913	500.065	10.5149	465.518	12.6086	66.6071	75	64.9219	72.8448	54.359	52.7972											585.283	11.9327	519.778	8.05648	513.094	12.6943	502.67	14.5999	1.05	0.48		593.366	576.751
0105	Oeste	CENTRO PÚBLICO	83	3	81	3			1	1		Interna		N	508.785	9.40032	549.456	6.45158	486.678	8.69399	64.2416	82.2917	73.8281	84.504	64.6914	54.4893											474.69	10.5536	541.935	7.65935	482.58	10.9418	514.904	8.71608	1.00	0.96		489.809	458.378
0106	Capital	CENTRO PÚBLICO	13	1	13	1			2	2		Externa		N	441.059	20.5241	305.923	33.8384	429.964	19.1867	58.9286	65.2778	17.4479	41.3793	51.6667	43.1818											412.758	28.5904	449.114	26.6762	473.121	22.546	493.508	35.5704	-0.35	0.47		468.972	345.302
0107	Capital	CENTRO PRIVADO	25	1	20	1			2	2		Externa		S	521.784	18.3152	458.731	15.1568	473.734	17.4987	70.6169	80.1515	44.0341	75.3918	59.5455	53.0992											494.047	20.5433	506.379	34.0998	496.184	27.8878	511.988	22.916	0.23	0.04		516.678	465.759
0108	Oeste	CENTRO PÚBLICO	83	3	76	3			1	1		Interna		N	470.096	8.16261	491.874	7.60823	492.849	8.02455	64.2381	70.9009	64.7083	69.8391	63.6486	57.0639											478.455	12.8001	488.413	10.8424	485.501	10.8338	472.863	8.73416	0.09	0.39		501.642	457.709
0109	Este	CENTRO PÚBLICO	53	2	52	2			2	2		Interna		N	501.608	15.1963	505.398	9.47361	523.613	12.4203	66.9643	75.9028	58.8542	81.681	72.7083	61.3636											513.95	11.2529	463.776	12.1118	492.998	9.99784	529.497	11.1258	-0.09	-0.11		512.258	515.964
0110	Oeste	CENTRO PRIVADO	20	1	23	1	26	1	2	2	2	Interna	Interna	N	544.842	21.6467	513.795	22.4562	563.039	18.1579	77.619	80.2222	68.9583	71.2644	82	68.7879	535.852	10.3476	574.264	14.6133	534.247	9.61725	573.847	13.7909			524.868	23.3921	504.071	15.025	473.507	15.9802	514.433	16.0224	1.63	1.58	1.25	569.192	476.513
0111	Capital	CENTRO PRIVADO	25	1	24	1			2	2		Externa		S	496.07	16.5227	495.586	12.6498	488.871	14.9036	71.5909	71.1594	63.587	72.7136	68.5714	53.6797											558.259	21.8806	423.015	12.8114	514.853	18.8915	492.261	19.3425	0.99	0.41		595.253	534.718
0112	Capital	CENTRO PRIVADO	45	2	45	2	39	2	2	2	2	Externa	Externa	S	517.76	15.3866	458.142	11.5111	516.913	13.28	69.8529	79.2157	51.1949	67.7485	72.0588	59.7594	433.345	9.04852	428.679	13.8635	453.324	17.7489	489.314	20.8527	421.58	27.3469	440.891	19.908	406.705	12.5252	443.584	17.0384	464.692	20.4052	-1.48	-1.76	-1.68	443.395	439.36
0113	Oeste	CENTRO PÚBLICO	50	2	44	2			2	2		Interna		N	451.147	11.64	487.761	9.95569	474.863	16.8603	66.8605	61.6279	60.4651	71.5317	59.5349	53.4884											550.592	17.9413	522.603	14.8916	474.476	13.8601	457.665	14.6081	0.73	0.69		590.262	524.923
0114	Capital	CENTRO PRIVADO	48	2	42	2	34	2	1	1	2	Externa	Externa	S	504.68	12.0063	484.394	10.8957	479.197	11.4598	66.4134	79.1489	62.633	67.058	60.6383	53.4816	541.395	19.2008	526.913	14.1736	502.502	14.0116	494.273	17.1066			452.028	13.1368	556.432	10.8422	527.005	13.5162	517.075	10.8092	0.83	1.00	0.39	462.633	440.306
0115	Oeste	CENTRO PÚBLICO	75	3	72	3			2	2		Interna		N	439.759	12.8521	416.779	8.27458	442.53	10.5859	58.658	63.2828	39.0625	59.5611	55.7812	45.3125											482.692	12.365	460.999	10.2131	487.429	11.742	506.978	11.141	0.09	0.33		509.514	459.814
0116	Capital	CENTRO PÚBLICO	51	2	44	2			2	2		Externa		N	541.557	11.848	500.454	9.48858	518.13	15.0063	76.0338	81.7544	57.4013	81.3975	65.2632	62.6794											540.343	8.47413	552.549	11.9307	562.718	12.8299	551.212	12.7496	1.08	1.67		553.248	528.117
0117	Capital	CENTRO PÚBLICO	20	1	18	1			2	2		Externa		N	622.742	25.7946	571.095	19.6749	645.7	39.5645	86.2637	89.4872	85.0962	78.5146	85.3846	79.7203											600.788	16.1824	616.1	23.7498	683.754	14.1446	569.417	17.4956	-2.13	-2.19		610.169	585.154
0118	Norte	CENTRO PÚBLICO	70	3	54	2			2	2		Interna		N	502.672	10.5674	493.151	11.3522	480.502	10.3289	63.7188	80.7937	62.6488	69.5676	61.746	53.6075											517.825	15.3175	417.696	14.1134	463.89	13.4944	469.827	14.7048	-0.02	-0.42		546.657	481.785
0119	Oeste	CENTRO PRIVADO	30	2	54	2	38	2	2	2	2	Interna	Externa	S	557.113	19.2545	648.095	16.2695	537.858	14.5433	77.2167	81.954	85.7759	96.4328	71.7241	66.3009	531.687	8.58568	620.554	9.08514	570.442	10.6941	522.994	18.7435			529.146	9.64752	602.004	9.89631	577.128	10.268	527.645	10.772	1.61	1.45	1.10	550.759	500.954
0120	Norte	CENTRO PRIVADO	165	6	131	5	77	3	1	1	2	Externa	Interna	S	557.977	6.0489	565.071	4.35689	522.02	6.66187	72.2002	89.2798	86.1304	77.3734	68.1761	62.9217	558.662	5.03701	598.902	5.59776	626.446	9.03709	552.818	7.89347			499.692	4.25335	579.231	4.11886	532.78	7.14169	503.847	8.51005	1.01	1.03	1.50	500.238	499.145
0121	Capital	CENTRO PRIVADO	76	3	86	3	116	4	1	1	2	Externa	Externa	S	486.744	10.3659	505.303	8.36663	478.081	11.3497	62.4687	76.2147	60.8297	79.6076	60	54.386	369.627	19.9458	482.863	9.03074	427.127	11.3728	466.861	11.6624			504.63	9.51262	464.978	7.10751	455.54	12.0507	483.21	9.28206	1.51	1.42	1.57	514.327	496.872
0122	Oeste	CENTRO PRIVADO	4	1	8	1			2	2		Interna		N	643.674	49.4226	728.681	74.279	716.158	59.1819	93.75	85.8333	95.3125	91.3793	95	89.7727											769.306	28.3873	761.012	9.84177	747.465	24.7171	697.021	31.4596		0.88		808.206	745.965
0123	Oeste	CENTRO PRIVADO	58	3	82	3	121	5	2	2	2	Interna	Interna	N	496.298	10.1107	617.708	10.6022	517.246	12.3459	67.0168	76.5359	91.3603	85.1251	69.4118	60.8734	568.631	10.9164	542.96	9.38961	490.831	8.62188	500.101	9.55704			516.872	12.0524	581.485	9.29017	523.26	7.85172	561.045	11.8707	1.56	1.29	0.92	531.992	504.333
0124	Oeste	CENTRO PÚBLICO	59	3	55	2			2	2		Interna		N	554.894	10.365	518.831	9.29002	549.898	10.5551	77.3183	83.6257	69.2982	75.5596	76.4912	67.5439											537.765	11.4465	486.131	12.6838	497.733	10.3927	490.56	8.97229	1.17	1.11		551.401	526.857
0125	Capital	CENTRO PÚBLICO	74	3	60	3			1	1		Externa		N	428.961	15.4157	434.343	9.58334	427.59	11.6186	58.1429	60.0654	40.0735	68.357	54.1176	41.6221											395.124	14.7997	484.199	22.8284	428.996	12.4829	434.085	16.4761	-1.45			412.066	375.761
0126	Este	CENTRO PÚBLICO	51	2	36	2			1	1		Interna		N	525.737	12.1777	494.652	11.0617	486.395	11.2475	73.8338	78.2313	62.3087	71.6954	66.3265	53.6178											559.575	17.4357	525.002	16.222	501.543	12.9036	478.691	15.2686	-0.91	-1.01		592.628	496.475
0127	Capital	CENTRO PÚBLICO	50	2	66	3			1	1		Externa		N	471.923	11.7341	511.054	6.90934	507.664	10.9096	66.3043	68.6232	73.6413	69.8651	70.8696	58.1028											576.864	6.47151	533.288	7.36215	488.151	9.52765	501.338	11.6377	-0.10	0.26		578.785	575.292
0128	Capital	CENTRO PRIVADO	22	1	35	2	26	1	2	2	2	Externa	Externa	S	647.994	13.2669	567.794	17.2549	595.555	13.6377	89.4481	92.7273	75.8523	86.2069	75.9091	80.5785	484.378	11.1347	448.475	14.2814	443.832	20.0872	470.003	22.9177	558.393	66.3992	510.329	15.1579	475.554	11.6127	475.392	14.4841	442.633	13.7484	0.46	0.54	-0.35	524.527	487.395
0129	Capital	CENTRO PRIVADO	78	3	77	3	91	3	2	2	2	Externa	Externa	S	512.434	8.99	533.782	10.9804	535.715	8.83198	68.7271	79.6154	69.1106	78.6914	71.4103	65.7925	531.663	6.97163	500.366	8.67001	487.421	8.60336	532.523	12.3772	516.825	28.0947	451.722	11.6345	522.745	9.37118	492.927	11.6246	487.587	10.8178	0.43		-0.08	500.154	411.56
0130	Capital	CENTRO PÚBLICO	24	1	26	1			2	2		Externa		N	457.547	15.9704	439.218	13.1337	424.036	14.4853	59.0226	71.2281	48.6842	60.98	47.8947	43.0622											408.916	13.6285	357.135	18.4206	415.774	15.0683	451.848	21.8097	0.68	-2.28		453.005	364.828
0131	Capital	CENTRO PRIVADO	17	1	14	1			2	2		Externa		S	454.127	30.0836	490.877	16.3038	525.068	22.1819	69.2857	56.4444	56.6667	77.0115	70	63.0303											468.985	17.7155	421.233	23.9216	388.98	28.0225	491.884	31.2304	-2.05	-2.62		481.711	447.776
0132	Norte	CENTRO PRIVADO	15	1	29	1	90	3	2	2	2	Interna	Interna	S	434.053	22.7047	420.976	16.7028	427.344	19.9149	57.7731	62.7451	35.6618	65.7201	46.4706	44.9198	502.117	6.59379	523.18	7.75289	500.256	6.62086	516.768	9.05075	511.676	34.2343	473.221	24.2296	417.11	23.9822	431.121	16.9887	447.144	17.2547	0.02	0.78	-0.13	522.346	406.232
0133	Este	CENTRO PÚBLICO	49	2	49	2			1	2		Externa		N	470.564	9.92917	509.457	9.2753	439.612	12.7992	74.7508	61.3178	68.4593	73.5365	54.186	45.0317											442.447	17.2636	385.533	11.091	425.029	11.7893	440.174	15.0815	-1.15
0134	Capital	CENTRO PRIVADO	28	1	24	1	18	1	2	2	2	Externa	Externa	S	457.218	13.8149	404.937	14.9142	420.819	11.2876	61.756	68.8	38.75	56.2759	51.2	40.3636	478.312	16.1285	386.922	20.848	437.78	12.8779	424.234	17.4914			467.28	16.2482	392.902	12.3362	468.791	19.5061	443.289	17.15	-0.84	-1.40	-2.05	516.979	432.873
0135	Este	CENTRO PÚBLICO	103	4	87	4			1	1		Interna		N	554.664	9.9057	533.465	9.19232	540.206	9.89469	72.8654	86.6667	72.1983	76.734	72.2989	65.5695											513.086	9.65943	555.599	10.5368	535.854	9.0848	474.928	8.37174	-0.13	-0.65		530.998	498.431
0136	Sur	CENTRO PÚBLICO	42	2	51	2			2	2		Interna		N	542.984	17.5284	634.964	19.7165	567.161	14.6533	81.8681	73.1624	82.0724	91.4701	77.9487	71.0956											465.877	18.7742	605.516	13.8485	534.634	15.1951	549.038	17.7411	-0.60	-0.22		507.43	408.341
0137	Capital	CENTRO PÚBLICO	44	2	50	2			2	2		Externa		N	449.953	12.1041	396.119	13.5892	405.566	11.956	59.1165	68.2456	29.5608	62.3486	46.5789	38.2775											565.28	12.4262	423.494	14.1296	467.163	16.3573	477.034	17.2552	-0.43	-0.10		598.049	542.595
0138	Oeste	CENTRO PÚBLICO	58	2	94	4			1	1		Interna		N	495.209	11.8588	520.217	9.05438	524.293	8.8284	67.9233	74.9383	72.6273	73.0524	70.5556	63.3838											532.186	11.5595	600.132	8.88063	532.417	7.35438	557.332	7.82016	1.31	1.27		567.337	499.279
0139	Capital	CENTRO PRIVADO	113	4	134	5	111	4	1	1	2	Externa	Externa	S							63.5251	67.2171	62.8154	72.5087	54.8148	47.8956	516.787	6.56775	528.365	7.14585	476.419	9.42895	510.727	10.4459	539.589	24.4517	445.137	8.74693	532.496	6.76898	474.46	7.72212	492.407	8.38023	0.96	0.62	0.55	489.423	407.713
0140	Sur	CENTRO PRIVADO	52	2	51	2	47	2	2	2	2	Interna	Interna	S	468.286	12.137	365.973	9.2989	457.184	10.6647	60.014	73.0719	38.3578	36.1055	56.8627	48.9305	520.321	10.4018	448.033	7.48373	484.316	9.83392	499.693	10.754	543.469	14.1283	487.823	9.50801	483.241	11.7917	504.127	10.4906	490.652	11.0618	-0.74	-0.44	-0.93	521.551	456.69
0141	Oeste	CENTRO PÚBLICO	23	1	22	1			1	1		Interna		N	448.955	19.8105	501.088	15.5415	557.355	11.7493	64.2857	62.5	67.7734	70.0431	77.3333	70.6061											547.6	10.5425	535.142	12.7313	544.628	17.377	485.915	15.3383	1.19	0.74		552.611	531.315
0142	Capital	CENTRO PRIVADO	87	3	80	3	100	4	1	1	2	Externa	Externa	S	520.283	9.64299	492.574	7.45401	541.744	8.09914	72.521	77.6863	64.1912	69.5335	69.2941	68.5561	539.893	8.45996	519.942	7.42569	552.442	8.81403	528.459	10.3054	514.197	77.8942	510.85	8.76507	542.771	8.73827	546.618	12.1552	506.534	9.07926	0.84	0.87	0.82	536.733	478.311
0143	Norte	CENTRO PÚBLICO	49	2	61	3			2	2		Interna		N	559.617	13.8957	488.391	10.6436	537.768	10.3751	67.6984	92.4444	56.1111	76.1686	69.1111	67.9798											497.462	10.0328	487.5	9.33976	480.43	11.1589	526.792	11.2389	-0.60	-0.49		526.376	467.516
0144	Sur	CENTRO PÚBLICO	52	2	50	2			2	2		Interna		N	501.475	12.6626	512.901	9.07259	508.839	12.2532	65.379	78.7755	68.8802	74.6657	62.8571	61.7811											508.7	13.135	463.415	12.2184	512.972	10.6722	521.441	14.4406	-0.98	-0.78		570.392	463.617
0145	Norte	CENTRO PÚBLICO	5	1	15	1			2	2		Interna		N	484.349	34.0135	473.644	21.4544	574.817	49.8737	65.4762	75.5556	47.9167	80.4598	86.6667	69.697											567.33	30.6521	511.79	33.1921	505.26	21.2457	500.822	19.5834	-0.05	-1.22		583.294	471.547
0146	Este	CENTRO PRIVADO	48	2	53	2	21	1	2	2	2	Externa	Interna	S	507.958	12.1814	437.422	8.72077	471.621	11.2235	63.2219	83.1206	47.0745	61.3353	58.9362	52.4178	492.755	9.14151	445.728	10.3713	487.461	10.6816	486.729	12.5981	556.09		436.365	7.72153	456.231	13.1284	480.164	14.6094	473.799	14.7168	-0.71	-0.12	-1.33	444.028	429.621
0147	Capital	CENTRO PRIVADO	40	2	47	2	45	2	2	2	2	Externa	Externa	S	508.724	14.2123	499.213	11.3559	509.981	9.65555	67.2449	79.5238	69.6429	66.6995	69.1429	59.8701	550.185	8.8005	523.961	11.2711	571.769	11.2906	518.85	14.5529	510.221	15.5647	455.679	12.7774	494.366	12.2022	515.694	14.0671	492.993	13.8339	0.54	0.24	0.44	469.717	437.948
0148	Este	CENTRO PRIVADO	24	1	26	1			2	2		Interna		S	499.375	18.4275	463.036	9.15777	504.865	25.2696	65.8163	77.7778	53.5714	68.3087	59.5238	60.8225											504.042	16.3546	478.975	15.7004	543.667	13.7029	482.101	23.5941	-0.69	-0.38		530.793	481.75
0149	Sur	CENTRO PÚBLICO	48	2	47	2			1	2		Interna		N	466.263	11.256	467.185	10.3002	445.744	12.6613	62.1429	71.1111	60.4861	61.4559	56.6667	45.6566											451.209	14.3116	425.184	15.078	429.007	11.163	435.872	16.7177	-0.80	-1.12		486.527	422.313
0150	Norte	CENTRO PÚBLICO	33	2	42	2			1	1		Interna		N	536.687	12.7291	556.767	12.205	501.706	14.9053	72.5806	83.7634	81.25	77.9755	67.4194	57.6246											535.08	10.241	578.798	8.96705	487.09	11.3798	488.479	12.1449	1.40	1.48		523.222	535.607
0151	Capital	CENTRO PÚBLICO	42	2	46	2			2	2		Externa		N	522.434	13.5726	522.846	15.2176	547.106	9.64088	70.5357	80.9167	65.0781	78.4483	78.5	66.7045											509.265	9.69688	517.261	14.1932	558.602	15.2312	542.862	10.9201	0.63	1.04		535.202	494.955
0152	Oeste	CENTRO PÚBLICO	82	4	70	3			1	1		Interna		N	496.213	10.4016	512.856	7.89907	454.776	11.042	62.4517	79.8649	64.2736	78.9376	55.5405	48.4644											496.544	14.8007	527.94	9.77402	457.511	10.9657	447.932	10.5095	0.54	0.60		548.404	440.979
0153	Este	CENTRO PÚBLICO	49	2	48	2			2	2		Interna		N	509.211	9.76987	477.623	7.90995	477.559	13.1276	69.4876	78.7681	55.8424	72.4888	57.3913	54.249											446.491	14.7137	399.333	12.7286	458.475	12.0101	472.926	16.1429	-0.64	-0.48		480.549	425.76
0154	Este	CENTRO PÚBLICO	64	3	27	1			1	2		Interna		N	422.318	15.0776	466.913	10.2555	435.872	11.4726	60.3968	57.1111	55.625	67.2797	56.8889	42.9293											458.083	16.01	408.729	10.1363	459.258	17.1268	504.097	21.0607	-0.13	-1.78		469.446	428.539
0155	Norte	CENTRO PÚBLICO	52	2	49	2			1	1		Interna		N	382.584	15.498	451.545	10.8224	408.637	10.873	53.0506	48.8889	55.4036	60.8477	50.2083	37.8788											464.574	10.5098	549.577	7.15491	478.005	12.1282	483.435	11.7454	-0.39	-0.14		494.866	441.272
0156	Capital	CENTRO PÚBLICO	49	2	44	2			1	1		Externa		N	492.548	12.111	509.927	10.0103	462.85	10.6318	66.5282	75.6589	73.2558	68.5646	57.619	50.5411											533.978	15.9033	589.399	19.0464	525.064	12.4596	485.255	10.9455	1.07	0.71		572.469	493.655
0157	Este	CENTRO PÚBLICO	81	3	97	4			2	2		Interna		N	468.476	10.5132	403.962	7.36436	472.32	10.1226	61.4286	71.8357	33.7862	59.5074	62.7143	51.2987											500.04	10.2433	437.723	6.6877	457.134	10.4148	463.428	14.2048	-0.39	-0.60		532.341	457.539
0158	Capital	CENTRO PÚBLICO	75	3	81	3			2	2		Externa		N	551.357	9.61742	440.183	6.34318	506.752	9.21286	71.4803	87.9227	43.3424	67.0165	67.971	59.2227											552.918	7.45337	437.074	10.2233	453.227	11.7415	506.354	11.0031	0.71	0.49		568.117	541.174
0159	Este	CENTRO PÚBLICO	68	3	48	2			2	2		Interna		N	451.655	12.8176	403.021	7.22181	474.544	9.38673	66.6667	60.3955	34.1146	58.6782	65.4237	50.6163											455.607	14.1232	442.478	9.03041	470.302	13.2746	459.07	11.7331	-0.08	-0.18		454.821	457.347
0160	Capital	CENTRO PÚBLICO	46	2	44	2			1	1		Externa		N	468.008	11.9311	480.446	9.22521	437.526	12.6998	61.2782	72.5439	65.5428	63.9329	48.4211	46.7703											417.927	9.25501	492.779	13.4662	451.294	16.0634	443.246	14.7377	0.00	-0.35		444.632	400.512
0161	Oeste	CENTRO PÚBLICO	42	2	53	2			2	2		Interna		N	485.283	16.4216	452.632	10.51	483.779	11.9104	62.6531	73.0476	45.625	71.9212	67.5758	52.4793											507.421	14.9032	461.742	10.3386	458.973	12.7815	473.971	14.998	-0.06	0.19		535.983	464.577
0162	Norte	CENTRO PÚBLICO	43	2	38	2			2	2		Interna		N	419.845	15.5748	442.283	11.8576	428.973	16.6882	59.4866	56.0417	55.1758	55.3879	49.6875	44.0341											511.874	17.1775	381.256	11.7622	497.561	16.9908	486.503	13.0764	-1.85	-1.12		552.122	487.725
0163	Norte	CENTRO PÚBLICO	24	1	45	2			2	2		Interna		N	336.751	22.2286	367.122	20.9022	426.437	16.0653	47.9911	36.25	23.6328	50.8621	52.5	41.7614											438.574	17.3853	410.878	16.1704	404.348	19.701	433.129	19.3748	-1.46	-1.43		431.95	444.37
0164	Sur	CENTRO PÚBLICO	50	2	50	2			2	2		Interna		N	465.494	12.0836	433.646	12.9793	432.036	11.3581	64.0927	69.009	40.2027	67.288	51.0811	43.9803											437.231	17.7175	427.632	11.5356	435.29	10.5226	428.223	12.1364	-0.44	-1.44		459.863	418.536
0165	Sur	CENTRO PÚBLICO	100	4	51	2			1	2		Interna		N	485.694	10.1494	452.518	9.29609	443.495	8.33141	62.1581	76.0284	64.2137	49.8533	52.967	46.6533											494.648	17.588	422.267	9.89944	476.537	13.6336	507.225	11.3037	0.05	0.33		535.777	456.81
0166	Este	CENTRO PRIVADO	16	1	41	2	60	2	2	2	2	Interna	Interna	N	789.037	11.765	827.753	10.6718	851.247	2.78586e-06	98.6607	98.5417	99.8047	99.569	100	100	588.814	5.33719	599.291	6.40517	695.634	10.5558	814.043	12.2213			727.105	23.6056	668.137	20.2769	703.259	16.0332	926.469	24.692	-0.04	0.85	0.32	762.221	686.138
0167	Capital	CENTRO PRIVADO	77	3	97	4	102	4	2	2	2	Externa	Externa	S							63.4286	75.7333	46.1349	65.0115	54.8684	47.189	540.654	6.1767	523.301	7.26783	512.028	8.9916	526.617	10.7522			573.827	13.4331	502.574	10.9542	493.565	8.77916	512.432	11.4541	0.96	1.18	1.20	601.855	543.971
0168	Este	CENTRO PÚBLICO	38	2	52	2			2	2		Interna		N	504.903	16.4159	445.85	11.3751	443.424	18.2059	63.4236	81.2644	44.9353	68.2521	51.0714	47.2403											511.755	15.5303	456.324	18.1213	467.231	11.8819	540.073	15.4	-1.42	-0.08		560.768	483.164
0169	Capital	CENTRO PRIVADO	24	1	25	1			2	2		Externa		S	488.57	22.884	557.501	16.1231	476.12	19.2018	63.9881	75.4167	81.7708	76.8678	62.5	51.8939											475.696	15.249	434.07	15.012	467.279	18.7814	514.464	15.3836	-1.53	0.52		509.097	433.184
0170	Este	CENTRO PÚBLICO	14	1	17	1			2	2		Interna		N	439.452	36.0254	374.155	9.90919	420.029	22.9159	64.5604	56.4103	24.7596	53.7356	50.7692	40.5594											581.01	18.7469	388.166	14.2758	497.427	17.8007	489.069	22.744	-0.31	-0.67		633.203	549.694
0171	Capital	CENTRO PRIVADO	17	1	25	1			2	2		Externa		S	560.991	20.3583	570.907	18.1882	572.122	18.9072	70.0893	91.875	77.9297	86.2069	75.625	74.1477											523.318	18.0875	457.015	9.37335	579.856	16.1684	572.823	19.2975	1.28	1.55		565.287	495.339
0172	Capital	CENTRO PÚBLICO	23	1	12	1			1	1		Externa		N	504.956	29.0059	539.435	33.3312	482.543	33.3818	71.4286	73.9394	73.5795	77.4295	67.2727	51.6529											453.028	24.8932	465.598	34.8891	419.539	20.5834	421.146	33.915	1.70	-2.43		429.395	482.569
0173	Capital	CENTRO PÚBLICO	75	3	76	3			1	1		Externa		N	508.332	10.8481	480.882	11.1817	463.778	11.0338	62.7847	82.8019	62.5453	63.918	57.2059	50.6684											589.34	9.56535	537.046	6.73551	499.427	10.534	471.211	10.4208	0.44	0.34		602.55	575.743
0174	Sur	CENTRO PÚBLICO	45	2	44	2			2	2		Interna		N	451.441	10.3855	461.317	8.53385	460.072	10.4121	67.5397	61.037	48.9583	71.954	50.9091	52.5826											226.233	0					380.375	0	-0.87
0175	Capital	CENTRO PRIVADO	119	4	110	4	104	3	2	2	2	Externa	Externa	N	527.433	8.27001	513.877	6.74601	552.818	8.62205	69.9689	82.058	73.4239	68.6957	71.7391	69.4466	539.908	5.96085	560.83	7.42719	545.562	9.09234	552.487	10.6368			551.171	8.38209	485.559	7.78294	565.452	8.91195	507.494	8.63902	1.33	1.19	1.38		551.171
0176	Este	CENTRO PÚBLICO	72	3	122	5			1	1		Interna		N	466.563	12.3929	498.421	10.4401	475.452	10.5033	67.4228	64.1892	60.9797	72.9264	61.0811	51.9656											486.24	6.75175	559.789	7.09725	480.711	7.6288	462.481	7.60916	0.30	0.13		498.106	468.75
0177	Capital	CENTRO PRIVADO	56	2	49	2	45	2	2	2	2	Externa	Externa	S	533.001	11.6143	488.016	9.35233	517.112	12.5099	70.3247	83.5758	64.1477	67.4608	66.1111	62.4579	478.657	14.3323	471.243	18.8686	501.389	11.855	485.461	19.0338			504.796	10.259	545.006	16.8286	493.468	13.5003	527.526	14.9452	1.16	1.16	1.18	526.775	479.82
0178	Capital	CENTRO PRIVADO	21	1	25	1	27	1	2	2	2	Externa	Externa	S	529.818	21.1029	497.557	17.2355	504.28	14.8918	72.9592	79.8413	64.5833	71.1002	68.5714	58.4416	533.291	12.6636	521.492	18.0171	504.16	13.7127	503.945	21.0204			527.207	15.2674	533.671	16.0942	507.644	21.9157	529.624	19.5484	0.78	1.23	1.26	537.203	509.436
0179	Capital	CENTRO PRIVADO	44	2	38	2	21	1	1	1	2	Externa	Externa	N	513.795	10.5671	592.337	10.5309	533.26	13.4252	69.7674	79.7674	87.1366	83.5605	72.7907	64.0592	538.242	11.2768	609.162	12.1062	623.621	18.8668	507.252	20.3277			523.121	12.6865	573.686	10.1391	508.447	12.9071	550.623	13.3694	1.40	1.48	1.37	544.34	510.743
0180	Este	CENTRO PÚBLICO	92	4	71	3			2	2		Interna		N	424.898	23.0639	476.529	8.30631	498.252	10.3264	63.7054	68.8889	63.7019	61.7241	59.75	58.6932											478.497	12.9615	421.897	12.9536	463.433	9.11394	442.175	11.2251	-1.20	-1.24		501.569	456.963
0181	Capital	CENTRO PRIVADO	155	6	147	6	76	3	1	1	2	Externa	Externa	S	577.185	7.38687	557.425	6.82594	566.848	7.30191	74.445	90.7432	80.9966	76.8639	73.5374	72.6654	506.741	6.41508	517.292	7.80186	515.089	9.45042	486.9	8.9789			552.012	4.9582	573.181	5.07948	506.169	7.88009	517.884	8.138	1.08	0.94	1.07	563.789	539.226
0182	Norte	CENTRO PRIVADO	23	1	25	1	26	1	2	2	2	Interna	Interna	S	462.17	17.4976			433.685	17.9155	65.3727	66.087			56.087	42.6877	509.111	8.00961			481.235	7.41311	439.83	11.5674	536.893	11.1912	498.656	13.0821			469.65	14.3192	486.873	18.968	-0.70	-0.47	-0.99	498.388	499.132
0183	Capital	CENTRO PRIVADO	51	2	43	2	41	2	2	2	2	Externa	Externa	S							69.6429	88	46.5625				477.756	8.51034	439.409	18.2365	416.443	21.9845	495.441	20.2965	534.193	13.8475	387.497	8.61008	431.794	12.2762	465.138	13.759	474.297	13.9263	-0.12	-0.25	-0.27	411.731	356.801
0184	Capital	CENTRO PÚBLICO	18	1	13	1			2	2		Externa		N	408.218	19.135	413.253	40.4063	495.083	8.14999	53.0952	58	45.4167	58.1609	69.3333	55.4545											471.459	20.3938	370.289	8.73054	434.173	16.8338	469.483	15.4062	-1.65	-1.45		526.052	425.965
0185	Capital	CENTRO PRIVADO			4	1	8	1		2	2	Externa	No participa	S
0186	Sur	CENTRO PRIVADO	56	2	50	2	62	3	2	2	2	Interna	Interna	S	523.966	12.3967	512.505	10.9744	528.931	11.5183	70.8571	80.2667	64.375	77.3103	74.6	62.0909	530.433	7.21594	522.121	8.55825	555.437	7.28174	540.838	10.2197	505.539	12.6341	519.339	14.276	476.014	10.358	473.8	10.9434	510.552	11.9556	0.62	0.38	-0.31	538.832	503.094
0187	Sur	CENTRO PÚBLICO	53	2	46	2			2	2		Interna		N	457.815	10.6919	386.138	9.02984	475.85	13.9419	63.9535	66.5116	36.6071	47.4548	64.6512	51.1628											496.267	11.6084	405.24	8.46695	467.779	11.7179	490.698	15.9655	-0.31	-0.26		516.31	476.223
0188	Capital	CENTRO PÚBLICO	27	1	25	1			1	1		Externa		N	556.067	14.5219	554.831	15.6263	565.33	20.9341	75.4464	86.25	81.3802	76.2931	78.3333	68.75											555.217	17.2649	540.046	11.5822	628.962	18.8325	564.563	16.8448	0.95	1.01		586.238	518.557
0189	Capital	CENTRO PÚBLICO	49	2	44	2			1	1		Externa		N	462.399	15.2694	454.124	12.671	437.267	12.3958	61.1296	69.2248	47.5291	68.8051	47.561	47.4501											440.308	11.9346	437.144	10.3441	411.585	14.485	450.07	12.8357	-2.03	-1.87		467.073	411.87
0190	Este	CENTRO PÚBLICO	67	3	48	2			1	1		Interna		N	468.681	9.6429	487.473	8.35194	468.28	11.904	68.6576	65.6897	64.1164	68.663	55.6897	52.5078											440.675	12.9033	519.512	13.6827	424.188	14.4115	425.269	12.7949	-0.15	-0.62		461.715	408.412
0191	Capital	CENTRO PRIVADO	27	1	27	1	27	1	2	2	2	Externa	Externa	S	522.337	16.0655	489.012	13.995	436.843	14.3921	71.7143	79.7333	59.75	73.2414	58.75	42.0455	512.91	14.9426	522.732	17.7187	491.93	18.8487	503.62	18.1568			516.765	19.6675	505.415	23.6421	539.186	19.1184	530.813	22.1921	1.11	1.76	0.72	521.382	514.167
0192	Capital	CENTRO PRIVADO	70	3	75	3	76	3	2	2	2	Externa	Externa	S	513.689	9.68514	489.931	10.3489	594.322	11.0469	74.4589	74.8485	59.233	73.302	82	76.1538	534.976	6.1328	536.07	8.52077	569.053	7.66559	476.028	11.0634			546.847	6.90387	550.488	9.35446	526.325	11.9462	498.297	10.0718	0.47	0.96	0.89	552.466	536.69
0193	Capital	CENTRO PÚBLICO	51	2	43	2			1	1		Externa		N	511.277	15.9295	563.867	16.1669	490.797	12.6003	68.5924	78.3333	77.7574	80.7302	63.5294	56.4171											537.313	17.8297	542.01	18.4029	513.285	18.2325	482.711	16.1031	0.81	1.52		556.455	496.638
0194	Capital	CENTRO PRIVADO	95	4	100	4	108	4	2	2	2	Externa	Externa	N	475.991	9.57022	512.022	6.34581	515.188	8.69914	69.5289	66.1348	65.359	77.6596	68.5106	61.1219	540.196	5.28091	582.676	5.94885	535.137	7.12436	551.175	8.61666			552.84	8.7535	538.853	6.73874	554.231	11.0132	552.704	9.21926	1.42	1.41	1.57	568.779	533.358
0195	Norte	CENTRO PRIVADO	11	1	21	1			2	2		Interna		S	516.006	28.9622	452.536	13.0492	533.51	22.9039	74.026	74.2424	49.4318	67.0846	70.9091	65.2893											466.366	27.2686	431.771	17.5603	465.224	12.6143	507.919	18.2224	-0.15	-0.88		528.619	424.863
0196	Oeste	CENTRO PRIVADO	109	4	97	4	51	2	1	1	2	Interna	Interna	S	471.545	8.6098	537.927	7.66985	470.937	7.55291	66.1861	68.2569	73.7099	77.4122	62.037	50.8838	512.069	9.03007	553.457	9.75907	520.831	10.725	509.798	8.86742			498.369	8.80029	526.999	6.86875	487.652	8.06101	480.678	7.3264	1.24	1.11	0.80	530.949	457.048
0197	Oeste	CENTRO PÚBLICO	30	2	31	2			2	2		Interna		N	431.157	13.8638	403.976	9.6075	434.802	11.852	65.4337	55.8333	31.6964	60.9606	50	45.2922											460.487	13.6311	404.997	13.9864	461.537	15.1294	474.427	11.9307	0.22	0.09		483.72	437.253
0198	Capital	CENTRO PRIVADO	57	2	55	2	59	2	2	2	2	Externa	Externa	S	532.041	12.6764	529.264	11.6458	548.279	12.6981	76.039	77.3939	72.3864	75.5486	70.9259	68.771	455.211	5.89752	431.173	7.46936	435.006	9.89112	446.53	11.1407			471.267	8.76677	465.862	10.6186	471.607	11.7259	464.234	11.6315	-0.11	0.24	-0.55	487.901	452.636
0199	Sur	CENTRO PRIVADO	79	3	54	2	51	2	1	1	2	Interna	Externa	S	605.526	11.5027	635.048	8.31293	659.416	10.3179	82.9777	87.6754	87.2971	93.2378	87.6316	86.3636	528.927	6.8956	520.5	8.63555	601.289	14.6361	599.272	12.5455			548.483	13.9931	600.292	9.33476	528.324	12.4852	533.543	10.7625	0.29	-0.15	-0.59	565.337	532.304
0200	Capital	CENTRO PÚBLICO	74	3	101	4			2	2		Externa		N	437.413	12.3395	399.518	6.14176	401.715	8.79222	59.0136	63.0159	35.8631	54.4609	47.1429	36.7244											460.215	8.82243	426.764	9.86303	463.113	8.83975	481.948	12.6794	-0.03	-0.23		481.881	447.215
0201	Sur	CENTRO PÚBLICO	44	2	41	2			2	2		Interna		N	488.773	15.321	497.627	10.2925	465.209	14.2645	62.1599	77.8571	63.9881	72.7422	57.8571	51.1905											448.532	15.11	520.978	16.3913	483.086	15.6787	487.646	11.9166	-0.49	-1.40		480.658	402.351
0202	Capital	CENTRO PRIVADO	25	1	23	1	7	1	2	2	2	Externa	Externa	S							73.4286	69.4667	93.75	96.5517	62	56.1818	418.861	74.6023	441.26	34.256	516.766	16.9884	415.985	49.9776			494.942	10.5702	528.333	24.7216	580.699	19.4735	558.232	20.3332	1.55	1.59	-0.77	493.589	496.182
0203	Capital	CENTRO PÚBLICO	25	1	26	1			1	1		Externa		N	517.426	18.916	531.711	21.0609	528.613	13.9661	68.0272	81.4286	65.9226	81.2808	61.4286	68.6147											539.807	9.53857	618.167	10.6377	613.883	20.8693	540.539	18.5743	0.69	1.02		540.381	539.129
0204	Norte	CENTRO PÚBLICO	81	3	65	3			1	1		Interna		N	471.369	10.2229	520.374	8.41282	442.272	9.79603	65.9048	68.3556	64	81.8851	54.2667	45.8788											522.009	10.4363	533.868	8.73756	522.818	8.61637	480.904	8.62442	0.52	0.60		532.291	515.945
0205	Capital	CENTRO PRIVADO	114	4	104	4	111	4	2	2	2	Externa	Externa	S	514.909	7.05911	468.574	6.38434	508.041	7.57785	71.1565	78.6349	59.375	63.7438	65.8654	60.5332	522.353	6.31614	563.84	8.63335	543.787	7.08334	490.294	10.6465			472.201	8.47406	522.526	7.06341	526.276	10.1999	529.98	9.19139	1.34	1.47	1.58	495.616	450.19
0206	Capital	CENTRO PRIVADO	19	1	15	1	13	1	2	2	2	Externa	Externa	S	589.112	16.5394	554.287	22.9332	689.067	17.3588	79.5635	90.3704	61.6319	95.0192	90	91.4141	527.974	16.1668	508.303	21.1102	517.225	21.3452	439.799	27.0287			501.501	28.632	598.638	37.2995	548.441	49.2921	554.892	27.4357	0.41	-0.47	0.61	485.989	555.792
0207	Este	CENTRO PÚBLICO	28	1	26	1			2	2		Interna		N	467.252	15.8704	482.967	16.8186	535.389	22.7672	62.7329	70.5797	51.087	78.5607	68.2609	65.0198											471.622	15.4643	457.614	13.1384	489.799	16.8598	409.815	14.8162	-0.58	0.95		476.166	465.059
0208	Oeste	CENTRO PÚBLICO	48	2	39	2			1	1		Interna		N	577.564	13.9992	586.339	9.47455	531.798	11.0041	73.4472	91.5217	86.1111	83.5832	70.9091	65.5992											535.472	9.42624	619.413	10.503	596.138	15.211	591.285	16.562	1.09	0.88		537.842	532.838
0209	Sur	CENTRO PÚBLICO	77	3	80	3			2	2		Interna		N	498.525	8.60728	453.408	7.46407	490.613	9.67371	64.7727	79.6923	47.2064	69.8537	64.9231	55.7343											527.18	13.82	472.876	15.6292	456.569	11.7518	487.545	12.7794	-0.45	-0.28		530.938	524.978
0210	Oeste	CENTRO PÚBLICO	73	3	64	3			1	1		Interna		N	534.875	13.7458	549.855	10.9529	530.647	13.4751	71.947	80.7527	79.8891	74.3604	66.4516	65.1026											513.393	16.4064	556.759	11.1992	498.741	12.8809	526.74	10.8982	0.20	-0.01		540.993	496.478
0211	Sur	CENTRO PRIVADO	93	4	46	2	55	3	2	2	2	Externa	Externa	N	515.456	9.40997	554.813	8.06044	537.97	7.60172	74.1573	74.8659	82.9382	74.9505	68.0899	68.3861	506.401	10.7282	530.907	10.7339	478.707	12.7728	499.448	14.3897	517.603	28.3616	504.461	12.5413	514.338	7.2419	508.299	12.1721	495.901	9.96055	0.86	0.73	1.02	510.533	497.781
0212	Capital	CENTRO PRIVADO	28	1	29	1	47	2	2	2	2	Externa	Externa	S	507.301	15.5744	520.709	16.2894	524.981	19.5259	69.0934	77.6923	68.8702	75.5968	79.2308	57.8671	523.214	7.81531	518.737	11.4437	481.956	10.6749	497.088	12.7272			529.57	9.73035	471.823	10.3384	471.555	18.6942	468.348	16.9784	-0.55	-1.30	-0.86	532.182	525.769
0213	Capital	CENTRO PÚBLICO	46	2	49	2			1	1		Externa		N	530.946	14.4031	556.835	11.6043	477.982	11.8598	71.1905	81.2593	78.4028	79.8467	63.3333	52.4242											537.957	11.0466	554.786	7.67373	554.985	13.3855	513.902	12.156	1.56	1.35		541.247	535.764
0214	Este	CENTRO PRIVADO	34	2	34	2	27	1	2	2	2	Externa	Externa	N	728.646	13.9862	612.124	8.78042	781.896	15.8972	95.063	96.3725	96.875	80.0203	99.1176	94.9198	500.805	21.1306	569.243	17.2725	585.121	14.201	492.375	16.4407			494.17	9.20226	626.444	9.27486	592.459	16.4218	491.632	14.7862	1.22	1.59	1.49	491.034	496.783
0215	Capital	CENTRO PÚBLICO	25	1	21	1			2	2		Externa		N	341.183	23.4342	265.902	28.0847	403.541	20.5119	56.0714	29.6667	14.6875	27.2414	48	36.8182											369.275	29.0029	319.364	14.3738	387.023	21.8737	412.095	21.93	-1.58			417.207	321.343
0216	Oeste	CENTRO PRIVADO	85	3	89	3	71	3	1	1	2	Interna	Interna	S	585.842	8.28976	540.211	5.21429	548.203	7.10839	79.4533	89.3416	79.6682	75.9046	73	69.1477	532.213	5.49909	526.869	6.35278	506.62	7.10737	508.817	6.75701			500.402	8.06033	510.195	7.60796	504.954	8.4764	496.749	7.95413	0.66		0.95	520.432	477.929
0217	Este	CENTRO PÚBLICO	25	1	26	1			2	2		Interna		N	509.162	35.3599	442.499	49.5529	542.426	35.0454	71.4286	76.1111	41.1458	64.9425	75	65.9091											415.372	19.4495	454.6	28.544	429.821	26.9926	427.847	22.6323	-2.28	-1.66		448.989	375.032
0218	Sur	CENTRO PRIVADO	56	2	48	2	33	2	1	2	2	Interna	Interna	S	578.25	11.8955	510.584	9.13229	564.062	10.6718	77.5974	88.3636	69.4886	71.7241	73.0909	72.6446	502.219	10.7676	494.336	11.5365	504.382	9.71614	523.034	8.66823			574.062	11.5397	503.002	12.7801	584.22	15.813	525.362	7.95068	-0.19	0.35	-0.38	601.003	543.273
0219	Oeste	CENTRO PÚBLICO	47	2	39	2			1	1		Interna		N	514.863	10.9624	560.994	8.18739	493.006	13.4044	61.6071	87.4242	75	88.0878	58.1818	59.2975											511.22	17.6069	531.936	11.1892	539.385	17.0092	447.952	19.267	0.34	0.60		526.145	496.294
0220	Capital	CENTRO PÚBLICO	53	2	55	2			2	2		Externa		N	440.132	12.4406	373.506	8.28206	445.132	13.8707	63.676	59.9187	28.5823	49.6215	50.9756	47.561											464.496	8.60602	428.727	14.8635	503.836	21.3073	510.501	19.0239	-0.61	-0.65		477.445	445.074
0221	Capital	CENTRO PRIVADO	25	1	27	1	24	1	2	2	2	Externa	Externa	S	543.048	16.0129	530.514	11.5003	494.305	16.2788	75.9317	81.8841	68.8859	82.7586	61.3043	58.498	536.321	9.67276	499.821	14.7169	482.808	15.1969	465.86	12.0163			470.715	11.8011	459.741	7.79151	496.426	16.5458	474.591	16.7024	0.67	0.88	-0.33	469.861	471.635
0222	Este	CENTRO PÚBLICO	55	2	80	3			2	2		Interna		N	437.102	12.2467	466.939	9.58831	477.236	12.237	64.0625	58.5606	51.5625	71.9828	57.9167	54.8295											445.402	10.8439	514.708	11.507	476.643	10.0261	474.779	9.56491	0.81	0.18		473.048	420.521
0223	Oeste	CENTRO PRIVADO	13	1	15	1			1	2		Interna		S	599.561	11.7062	473.078	10.93	531.939	17.2147	77.4725	96.4103	50.9615	76.3926	74.6154	63.986											590.874	21.6731	524.418	15.6968	539.203	22.9665	549.899	14.7624	0.27	-0.25		570.107	642.792
0224	Capital	CENTRO PRIVADO	56	3	56	3			2	2		Externa		N	561.124	17.6811	608.256	11.9735	568.026	12.0684	76.752	80.9434	85.0825	87.6383	74.3396	72.47											479.382	23.2963	496.153	23.3521	520.299	14.2701	501.41	11.5739	1.48	1.81		447.522	503.277
0225	Capital	CENTRO PRIVADO	78	3	87	3	113	4	2	2	2	Externa	Externa	S	468.172	12.227	495.546	9.10574	481.734	10.9764	63.1288	68.7793	63.7764	71.4778	62.0896	54.1384	481.013	9.44675	462.568	10.8413	461.784	8.43691	482.877	13.3634	486.015	32.2085	504.238	9.2415	481.997	9.38429	468.792	9.82301	465.623	10.6947	-0.82	-1.04	-0.34	513.03	492.112
0226	Sur	CENTRO PÚBLICO	53	2	52	2			1	1		Interna		N	487.194	13.055	481.758	10.2585	503.459	10.3662	62.1429	77.4638	62.2283	66.7166	68.6957	57.7075											521.882	20.4798	537.764	16.3262	436.974	16.3343	461.1	14.2119	-0.43	-1.21		579.893	482.329
0227	Este	CENTRO PÚBLICO	31	2	24	1			2	2		Interna		N	516.864	15.4701	520.189	16.7415	517.836	13.508	73.4694	78.0952	62.7232	84.4828	74.2857	60.0649											454.219	10.3869	467.627	19.3992	526.308	15.2737	494.115	24.0224	-0.20	-1.05		455.175	452.786
0228	Norte	CENTRO PÚBLICO	22	1	21	1			2	2		Interna		N	461.933	22.1517	427.804	17.0744	459.013	19.7536	64.2857	67.2549	38.0515	67.3428	58.8235	48.3957											503.653	14.5572	436.312	21.3897	447.182	23.4933	500.104	18.5374	-1.64	-0.27		516.892	499.579
0229	Sur	CENTRO PÚBLICO	50	2	47	2			1	1		Interna		N	457.376	10.8039	479.598	9.54298	465.076	11.0194	64.4315	65.7143	57.2704	71.3582	56.7347	51.7625											497.925	10.4034	561.225	9.41925	451.527	10.6149	479.385	10.3512	-0.10	-0.40		507.552	488.717
0230	Este	CENTRO PÚBLICO	99	4	75	3			2	2		Externa		N	423.539	10.1396	431.769	9.30381	491.504	10.0858	63.8937	52.9268	48.1326	58.8761	65.9756	54.7672											520.408	11.9876	467.311	8.87829	474.518	10.3472	509.366	13.9635	-0.45	-0.07		570.817	482.22
0231	Capital	CENTRO PÚBLICO	78	3	76	3			1	1		Externa		N	501.989	15.3407	522.316	10.8207	529.253	12.1469	68.6441	72.8814	63.2415	82.2326	75.7627	61.2481											513.456	11.9699	526.887	8.94409	502.194	11.5762	505.602	11.5989	-0.24	0.04		522.481	501.941
0232	Sur	CENTRO PÚBLICO	67	3	68	3			2	2		Interna		N	472.964	15.2211	401.875	11.2422	464.213	13.9241	62.963	69.6914	38.4259	53.8314	58.3636	48.9256											454.769	15.8547	397.384	11.2983	467.618	10.9705	508.533	14.7855	0.38	0.69		448.142	460.541
0233	Sur	CENTRO PRIVADO	58	2	53	2	34	2	2	2	2	Interna	Interna	S	499.592	15.6839	477.008	7.82064	480.252	13.338	68.176	72.8571	55.971	71.9828	63.75	52.1916	530.838	10.1737	483.152	17.9891	499.668	8.61764	506.986	8.85872			426.603	10.0407	505.7	14.222	504.863	14.2525	497.985	13.1568	0.42	0.35	-0.40	440.344	412.289
0234	Sur	CENTRO PÚBLICO	61	3	45	2			2	2		Interna		N	493.779	12.6035	431.282	9.20737	464.438	9.32263	64.1369	77.3611	46.2891	58.1897	53.5417	52.6515											450.897	8.04909	434.973	11.112	470.698	15.076	508.815	13.5802	-1.40	-1.88		454.163	448.016
0235	Capital	CENTRO PRIVADO	155	6	113	5	68	3	2	2	2	Externa	Externa	N	552.874	7.07331	596.783	7.06253	536.224	6.5015	75.4406	84.026	79.3425	90.618	68.961	67.0897	525.609	6.84394	559.946	6.45103	531.801	8.4087	523.307	10.8161			608.059	7.81793	540.996	6.61095	519.497	7.6165	510.785	7.59419	1.40	1.70	1.20	632.077	588.689
0236	Capital	CENTRO PRIVADO	57	3	45	2	90	3	2	2	2	Externa	Externa	S							66.8831	73.5556	54.6528	79.0038	61.5909	52.4793	486.592	6.31842	482.513	10.0965	540.47	14.6895	473.915	13.0729	476.829	28.1258	535.923	11.2728	468.593	9.76918	457.897	14.9816	484.205	13.0915	0.11	-0.05	-1.18	544.378	529.481
0237	Sur	CENTRO PÚBLICO	21	1	38	2			2	2		Interna		N	501.105	20.5012	421.459	17.5849	493.963	16.3152	69.2857	74.6667	40.625	60.6897	62	57.7273											465.609	20.1513	425.812	20.0437	493.837	16.3968	482.454	12.8649	0.02	-0.30		501.97	445.056
0238	Capital	CENTRO PÚBLICO	27	1	26	1			1	1		Externa		N	515.193	24.6753	438.19	17.7828	491.836	15.5802	70	77.8333	56.0938	54.8276	66.5	55.4545											450.166	13.5753	432.359	16.0143	415.546	14.2619	377.295	20.8662	-0.41	-1.42		478.12	419.416
0239	Oeste	CENTRO PRIVADO	57	2	62	2	48	2	1	2	2	Interna	Externa	S	529.863	10.7778	555.726	9.29892	530.935	10.7345	73.2143	80.4167	78.683	80.5419	65.4545	67.1901	494.567	12.3992	522.83	12.2114	460.15	10.2703	498.872	11.08			544.825	9.61568	591.878	11.5646	621.103	9.80827	664.826	13.3661	1.46	1.30	1.74	552.44	536.956
0240	Oeste	CENTRO PÚBLICO	26	1	26	1			1	2		Interna		N	553.895	17.3078	598.877	25.6913	628.404	21.3264	74.4361	86.3158	81.0855	85.118	82.6316	82.5359											541.043	26.9903	472.675	21.2892	510.54	12.6333	524.291	15.7273	0.84	-0.13		572.399	526.571
0241	Este	CENTRO PÚBLICO	51	2	55	2			2	2		Interna		N	432.228	14.3397	388.104	12.8697	398.761	10.9518	57.8267	59.7959	32.487	53.8075	44.8936	35.8801											461.074	15.3437	404.336	13.0062	442.066	12.4015	465.339	14.5813	-0.12	-0.02		485.484	454.589
0242	Sur	CENTRO PÚBLICO	92	4	78	3			2	2		Interna		N	441.288	10.0564	433.425	7.02913	490.854	9.1106	61.0465	61.8605	57.1221	49.3585	57.0588	59.1979											509.664	13.635	448.722	9.31926	473.75	9.26893	486.487	8.74035	0.30	-0.44		512.077	507.794
0243	Este	CENTRO PÚBLICO	42	2	42	2			2	2		Externa		N	425.496	13.3841	402.726	11.6642	444.007	16.6298	58.8745	59.0909	38.0682	53.9185	55.4545	45.0413											521.659	14.7523	389.872	16.7205	441.117	16.2325	433.305	14.2577	-1.11			529.075	510.82
0244	Sur	CENTRO PÚBLICO	29	1	30	1			2	2		Interna		N	535.511	25.5033	518.673	15.3727	583.847	16.9638	82.1429	71.3725	72.6103	73.0223	77.0588	76.4706											571.397	16.8713	557.761	18.6232	629.519	16.5576	530.712	14.0729	-0.53	-0.75		584.743	562.904
0245	Este	CENTRO PÚBLICO	27	1	27	1			2	2		Interna		N	443.345	16.4847	480.405	15.3781	430.824	11.4282	62.2671	62.8986	54.8913	73.3133	50.4545	43.8017											438.657	18.6307	426.418	19.6994	447.88	14.5267	471.744	23.3087	-1.81	-1.84		458.469	423.247
0246	Capital	CENTRO PRIVADO	47	2	52	2	54	2	2	2	2	Externa	Externa	S	455.498	16.4072	358.662	13.1478	382.737	11.6684	59.6346	68.3721	30.2827	43.4643	40.4651	34.4609	503.078	17.0151	455.463	12.3695	535.726	13.3094	463.391	10.5374			397.139	29.8185	379.391	25.6736	433.039	12.5092	505.743	14.5401	1.05	1.01	0.52	438.933	339.423
0247	Oeste	CENTRO PRIVADO	47	2	48	2	48	2	2	2	2	Interna	Interna	S	488.448	12.2677	417.888	10.4218	488.356	15.3585	71.5136	69.6032	44.0476	55.5829	63.3333	55.5195	490.11	7.3403	459.49	10.6305	509.09	10.6365	489.947	11.0745	546.608	18.305	460.997	7.96843	455.818	11.6925	472.806	10.5105	481.781	13.7962	-0.05	-0.73	-0.71	476.743	444.535
0248	Sur	CENTRO PÚBLICO	55	2	73	3			2	2		Externa		N	449.278	14.4756	369.13	12.898	425.562	13.986	60.7973	65.3488	34.4494	43.8424	54.186	41.3319											409.902	8.43455	431.562	10.5976	486.307	12.1669	503.233	11.4261	-1.71	-1.15		418.692	398.914
0249	Capital	CENTRO PÚBLICO	78	3	50	2			2	2		Externa		N	526.077	10.31	501.138	10.0068	532.917	9.36032	73.3437	78.7923	65.1268	71.5517	64.4118	68.2487											496.984	16.0796	448.863	14.0799	480.618	14.7201	474.455	18.5255	0.49	-0.07		530.3	482.236
0250	Norte	CENTRO PRIVADO	85	3	79	3	82	3	1	1	2	Interna	Externa	S	529.503	9.13187	559.324	9.02725	520.306	7.64531	70.3833	82.8049	78.6585	80.1934	71.8293	61.5299	517.044	6.50789	524.206	5.65302	495.851	8.2645	532.707	7.86843	572.277	35.9959	465.063	7.08299	545.648	7.82646	492.91	9.08797	465.452	8.24755	1.12			478.509	458.208
0251	Oeste	CENTRO PÚBLICO	50	2	51	2			2	2		Interna		N	492.061	12.7759	509.683	10.83	562.565	15.2006	72.4838	69.697	68.0398	73.7461	76.8182	69.2149											530.241	15.502	515.572	12.3241	514.986	9.26432	554.996	9.44819	0.19	-0.02		575.97	480.355
0252	Capital	CENTRO PRIVADO	20	1	29	1	25	1	1	1	2	Externa	Externa	S	543.227	19.9801	542.174	14.833	525.179	17.6059	73.1203	83.6842	76.1513	78.5844	64.2105	66.2679	534.312	10.4816	512.655	11.7616	552.784	18.9717	518.444	15.2066			546.552	20.3955	518.787	15.3895	550.533	21.8344	528.749	16.1719	0.85	0.89	0.77	563.899	531.684
0253	Norte	CENTRO PÚBLICO	52	2	46	2			1	1		Interna		N	509.293	14.9746	479.545	11.665	472.082	12.2287	66.4894	79.5652	62.5665	64.8569	60	52.5692											499.18	14.7628	521.636	10.0344	437.634	11.0386	438.309	17.1714	0.36	-0.42		514.232	485.497
0254	Sur	CENTRO PÚBLICO	50	2	47	2			1	1		Interna		N	500.764	12.2478	542.329	16.0265	471.646	12.8073	65.0974	79.1473	63.4943	86.6771	62.5	50.8264											567.802	12.4802	547.101	10.3814	517.031	11.9052	484.865	12.4476	-0.22	0.21		594.676	525.119
0255	Sur	CENTRO PÚBLICO	112	4	74	3			2	2		Interna		N	461.954	8.80128	467.365	7.06289	503.037	8.96998	65.9091	65.1515	54.9745	67.0814	66.4286	58.256											457.166	10.311	435.841	11.6102	541.028	16.0451	565.827	20.507	-0.92	-1.00		492.058	422.274
0256	Norte	CENTRO PÚBLICO	48	2	33	2			1	2		Interna		N	520.346	15.8989	509.881	13.5605	494.203	11.2774	68.6335	80.6522	66.5082	74.8126	64.1304	57.2134											506.745	17.1695	428.291	15.0777	499.259	17.7941	489.892	13.4704	0.36	-0.16		525.189	479.078
0257	Oeste	CENTRO PRIVADO	63	3	93	4	65	3	2		2	Interna	Interna	N	520.401	8.31911			509.795	8.59501	71.1406	80.8065			68.0645	60.1173	529.281	7.20021			559.379	8.83233	526.404	10.7927			452.332	6.82642			505.047	9.46252	471.78	7.99484	1.51	1.40	1.57	462.237	443.665
0258	Capital	CENTRO PRIVADO	44	2	25	1			1	2		Externa		S	456.646	12.4803	495.44	11.1007	458.631	14.0979	63.1803	66.4341	63.3721	72.1675	61.8605	47.1459											561.156	22.552	577.422	13.4116	543.533	21.8158	550.519	18.9362	0.00	-0.29		618.896	503.415
0259	Este	CENTRO PRIVADO	83	3	80	3	60	2	2	2	2	Externa	Interna	S	611.235	8.4511	707.201	11.752	684.749	8.03964	85.8885	88.5366	93.6357	94.5753	87.561	91.9623	629.817	6.18876	673.53	6.42936	773.683	6.23236	827.55	8.17542			576.663	9.35072	497.948	7.96504	530.9	9.52224	536.923	9.44692	0.39	0.55	0.77	594.207	560.789
0260	Oeste	CENTRO PÚBLICO	15	1	20	1			2	2		Interna		N	489.613	29.3086	512.758	10.7357	435.091	18.3853	67.8571	72.5	70.5729	74.7126	52.5	44.3182											456.993	9.19227	453.46	24.2654	441.426	16.0847	510.395	23.9907	-2.17	-1.43		450.171	467.909
0261	Norte	CENTRO PÚBLICO	23	1	27	1			2	2		Interna		N	468.976	10.6971	422.16	8.65768	475.015	20.9295	58.2792	76.9697	51.4205	49.0596	60.9091	52.2727											470.573	17.0443	374.113	16.3259	478.722	20.4752	449.019	18.9336	-2.08	-1.84		474.76	465.549
0262	Capital	CENTRO PÚBLICO	77	3	44	2			1	1		Externa		N	501.208	11.7664	526.691	9.62267	441.854	9.84921	65.2551	77.7619	71.1161	75.8621	55.2857	45.1299											490.339	10.5617	454.011	10.7257	448.713	12.9327	451.546	18.3413	-0.29	-0.82		504.234	467.761
0263	Sur	CENTRO PÚBLICO	51	2	46	2			1	1		Interna		N	509.305	14.0311	545.467	9.31321	487.579	10.2072	65.6349	80.5926	76.25	79.9234	62.6667	55.6566											510.621	13.2113	583.489	12.8153	466.519	10.7637	499.487	13.2739	0.46	0.43		535.577	489.408
0264	Este	CENTRO PRIVADO	45	2	52	2	47	2	2	2	2	Interna	Interna	S	522.231	13.2667	494.792	13.6281	468.716	13.3596	64.1986	86.2602	64.7866	68.1245	58.7805	51.663	557.643	7.18788	514.688	11.911	527.051	8.43058	474.253	11.9092			514.885	10.538	486.699	11.1225	495.614	12.049	506.51	11.8648	-0.01	-0.05	0.43	524.466	502.11
0265	Norte	CENTRO PÚBLICO	47	2	45	2			2	2		Interna		N	477.178	10.5426	458.211	9.06426	449.584	12.8795	61.6964	75.75	57.4219	60.6034	52.75	48.1818											466.914	15.2665	442.711	12.295	460.111	12.6845	456.666	13.8791	-0.52	-0.53		534.149	414.96
0266	Sur	CENTRO PÚBLICO	85	3	71	3			1	1		Interna		N	494.993	11.7108	457.901	9.20028	478.116	8.80789	62.7896	78.4685	51.098	65.9366	65	51.7813											516.876	10.2229	517.025	8.68184	446.391	10.486	451.207	9.83374	-0.82	-0.60		522.737	511.014
0267	Oeste	CENTRO PRIVADO	78	4	94	5	85	4	1	2	2	Interna	Externa	N	475.262	9.50918	565.936	7.0225	528.02	9.53546	68.891	67.3333	80.3454	83.2123	70.4	63.8182	559.959	6.0247	598.056	8.5208	625.04	9.75683	573.502	9.93702			602.198	8.26047	603.319	7.6859	625.282	8.69247	545.864	9.3446	1.41	1.47	1.48	621.992	581.955
0268	Capital	CENTRO PÚBLICO	107	4	81	3			2	2		Externa		N	495.839	10.4024	459.756	7.27853	467.427	8.16773	67.3579	73.6525	53.3602	65.8474	60.9677	50.4399											466.579	8.80471	448.509	10.2606	465.871	10.0619	470.51	12.0933	0.56	-0.10		495.572	445.87
0269	Capital	CENTRO PRIVADO	117	5	67	3	18	1	1	2	2	Externa	Externa	S	487.147	8.68848	497.785	6.70012	509.868	8.08383	67.3337	71.9253	68.5614	67.0765	66	60.4348	485.06	15.7957	475.075	19.495	451.904	11.7109	527.352	28.6595			395.116	19.2077	491.847	11.6046	506.348	13.1195	487.908	11.4612	0.80			379.802	411.865
0270	Capital	CENTRO PRIVADO	66	3	70	3	49	2	1	1	2	Externa	Externa	S	489.952	11.0893	530.901	9.04156	451.34	10.7761	63.75	76.6111	75.9896	73.1609	57	47.2727	507.33	16.5606	556.359	13.8409	541.784	14.5537	501.465	21.8198			429.029	10.0274	516.762	7.12584	497.314	13.3958	463.233	10.3932	0.63	0.78	0.02	444.978	415.813
0271	Este	CENTRO PÚBLICO	78	3	75	3			2	2		Interna		N	460.83	12.6052	383.002	9.21321	437.086	9.25985	63.8716	66.3768	34.5109	49.2254	52.1739	45.1252											490.757	14.6883	442.21	12.9986	442.767	12.1879	449.675	12.3693	-0.20	-0.11		526.326	446.009
0272	Este	CENTRO PRIVADO	158	6	134	5	108	4	2	2	2	Externa	Interna	S	478.533	8.56561	493.719	6.81074	485.445	7.35484	66.3064	69.1111	63.4868	70.6443	64.2384	54.0638	515.159	5.38716	526.108	6.85812	509.842	4.51098	478.714	6.90796	519.766	29.5206	498.304	6.30296	507.384	4.73105	485.284	8.101	528.118	8.00658	1.00	0.76	0.93	524.671	477.797
0273	Sur	CENTRO PRIVADO	57	2	56	2	46	2	1	2	2	Interna	Interna	S	514.605	11.1851	464.921	10.9509	531.417	10.5177	64.7487	83.8889	56.1321	64.5413	74.3396	63.4648	511.38	7.08921	471.841	9.49539	542.078	6.77188	577.394	8.40642			408.495	14.5472	469.866	13.2361	562.451	19.2221	475.46	12.0489	0.72	0.57	-0.38	445.546	371.444
0274	Capital	CENTRO PRIVADO	35	2	51	3	49	2	2	2	2	Externa	Externa	N	636.809	15.7147	496.977	12.256	662.578	18.1008	94.3277	84.1176	52.6515	83.6714	84.8485	86.9146	541.289	9.49082	558.942	8.86631	540.035	12.4003	511.852	15.4264			534.015	10.6922	517.217	9.77229	513.538	14.6084	525.488	12.5579	0.80	0.72	0.34	542.373	523.269
0275	Oeste	CENTRO PRIVADO	31	2	41	2	34	2	2	2	2	Externa	Interna	N	562.531	10.5763	640.331	11.962	523.03	11.3716	73.852	90	87.2845	96.0761	67.2414	64.4201	533.391	9.50716	617.338	8.15538	471.719	16.856	506.693	18.2414			532.469	11.5474	591.32	8.62379	568.355	13.1449	530.958	12.9525	1.40	1.25	1.33	546.574	511.312
0276	Capital	CENTRO PRIVADO	140	5	147	5	157	5	1	1	2	Externa	Externa	S	504.118	6.94053	531.962	5.85947	510.481	6.54253	69.3122	76.4938	76.412	73.8186	67.037	60.6397	556.257	4.64426	600.445	4.80115	510.275	5.6238	557.63	6.86225			521.844	5.7151	591.422	6.03407	571.44	8.27683	550.469	7.90559	1.44	1.61	1.59	540.45	506.101
0277	Sur	CENTRO PÚBLICO	84	4	68	3			2	2		Interna		N	462.788	8.24339	416.102	6.43718	465.465	9.13598	63.3205	69.009	43.0122	54.3694	60.2703	49.8771											435.476	12.8095	414.333	13.4059	450.369	10.8928	445.448	11.0483	-0.23	-1.14		489.425	397.393
0278	Capital	CENTRO PRIVADO	65	3	67	3	72	3	1	1	2	Externa	Externa	S	465.521	11.5945	587.75	11.1821	497.362	10.1672	66.7488	65.8621	79.9569	87.2771	66.7241	56.9749	511.805	8.33219	483.198	9.31601	463.214	9.62055	489.379	16.041	444.155	35.1501	489.627	9.85622	517.232	10.2281	489.514	12.3402	477.716	12.0534	-0.42	0.72	-0.27	505.671	475.041
0279	Este	CENTRO PÚBLICO	35	2	24	1			2	2		Interna		N	348.568	17.1432	276.906	22.967	346.655	16.794	41.8367	45	9.82143	34.9754	37.1429	25.3247											367.919	26.3729	338.996	43.7721	406.656	55.0363	402.337	33.6877	-3.35	-2.89		410.805	314.311
0280	Norte	CENTRO PÚBLICO	54	2	44	2			1	1		Interna		N	464.597	12.1019	530.129	12.4595	464.108	12.7869	62.9365	69.1667	77.9861	69.5019	61.1364	49.2769											487.364	12.7643	535.914	15.2842	534.426	9.75654	471.938	12.5214	-1.20	-1.17		482.492	492.723
0281	Capital	CENTRO PÚBLICO	46	2	48	2			1	1		Externa		N	527.487	15.0323	496.48	9.8349	478.827	14.1621	68.1185	83.6585	64.3293	71.8251	60.9756	53.6585											477.263	15.6638	475.872	12.5659	487.828	14.2443	485.836	14.2278	0.65	0.56		487.898	463.083
0282	Sur	CENTRO PÚBLICO	21	1	23	1			2	2		Interna		N	496.435	28.0536	469.507	15.9308	570.619	24.0298	65.1786	75.4167	53.125	70.9052	72.5	73.8636											482.133	18.5848	494.345	15.9463	476.336	12.7666	539.143	20.1455	-0.45	-0.67		499.429	463.108
0283	Oeste	CENTRO PRIVADO	23	2					1					N	488.499	12.8834	499.55	7.94013	472.273	16.3099	67.8571	74.058	62.0924	77.8111	59.1304	52.7668																			1.20
0284	Sur	CENTRO PÚBLICO	52	2	50	2			1	1		Interna		N	484.679	10.8626	473.485	10.8217	466.214	11.3984	63.6297	75.7823	56.7708	67.3469	61.6327	49.6289											495.593	9.69673	499.574	6.88346	480.705	12.9151	491.737	10.364	-0.54	-0.83		511.613	478.117
0285	Capital	CENTRO PRIVADO	22	1	16	1	13	1	2	2	2	Externa	Externa	S	526.195	20.5787	454.845	9.76184	533.682	14.9601	66.9173	84.5614	54.6053	62.7949	78.4211	62.6794	547.22	14.0299	477.865	22.559	471.963	22.8114	511.211	35.4512			457.471	17.1271	422.311	13.1419	461.838	18.6902	479.743	20.8162	-0.63	-0.73	-0.34	480.684	426.52
0286	Capital	CENTRO PÚBLICO	99	4	48	2			1	1		Externa		N	476.639	11.7166	469.189	10.5272	450.113	10.5294	65.642	69.0717	58.5839	63.0729	57.7215	46.4902											409.456	24.1352	423.266	9.92816	414.688	13.5134	401.093	16.4931	0.12	-1.42		464.495	448.133
0287	Capital	CENTRO PRIVADO	97	4	83	3	49	2	2	2	2	Externa	Externa	S	505.022	8.55557	495.357	6.78024	545.351	9.4945	69.9468	76.0993	62.5997	73.452	73.4043	67.0213	502.361	11.8536	493.502	11.2416	489.223	10.6933	474.118	13.9804			454.892	7.29114	478.663	8.75759	457.641	9.85635	482.271	9.94445	0.41	0.70	0.23	470.053	437.736
0288	Capital	CENTRO PRIVADO	80	3	85	3	68	3	1	1	2	Externa	Externa	S	489.975	6.99823	541.703	7.16421	546.068	9.88001	70.8647	71.6667	76.1924	78.4483	68.5526	69.6172	517.007	7.10627	556.963	9.86529	483.506	9.91751	512.815	10.5927			558.674	11.4452	521.535	8.75045	554.446	11.1082	486.55	10.4835	1.05	1.37	0.88	589.256	540.38
0289	Capital	CENTRO PÚBLICO	48	2	44	2			1	1		Externa		N	512.778	9.58584	574.775	10.8123	527.991	13.674	77.3016	72.7273	85.8333	79.0038	71.6279	62.5793											543.927	14.225	598.045	8.57484	541.762	13.0735	553.024	15.4802	1.14	1.05		583.62	515.348
0290	Capital	CENTRO PRIVADO	24	1	23	1			2	2		Externa		S	528.017	20.0733	524.349	18.737	525.394	16.1604	69.1071	83.1667	61.875	84.1379	71	63.1818											456.279	13.3092	455.609	13.2869	509.556	17.301	483.708	15.6711	0.92	0.15		456.052	456.636
0291	Capital	CENTRO PRIVADO	22	1	18	1			2	2		Externa		N	650.991	25.6609	633.947	15.969	606.74	10.8854	91.2338	86.6667	85.5114	94.8276	85.4545	79.7521											517.515	19.3969	558.365	12.3434	546.137	14.8358	546.729	20.4603	1.85	1.72		564.987	487.305
0292	Capital	CENTRO PRIVADO	100	4	111	4	111	4	1	2	2	Externa	Externa	S	460.446	8.78183	479.324	6.08565	478.54	8.15466	67.0103	64.0893	59.4394	69.4988	59.3814	54.686	524.121	6.91639	489.609	7.40422	600.402	10.2444	495.577	10.1018	506.915	35.9927	564.003	8.3457	496.283	6.3849	516.158	8.38331	529.59	8.92622	1.11	0.97	0.86	580.165	544.475
0293	Capital	CENTRO PÚBLICO	81	3					1					N	499.795	9.00162	539.677	10.7431	492.538	10.8292	68.6399	76.1261	78.3361	71.3886	64.7222	55.2399																			0.92
0294	Capital	CENTRO PRIVADO	24	1	24	1			2	2		Externa		S	429.367	18.5782	378.361	14.194	436.844	19.465	61.1607	58.6111	34.5052	46.5517	55	43.5606											531.956	31.0078	415.992	17.0927	439.139	18.102	511.603	22.9286	-1.81	-1.57		571.991	500.5
0295	Capital	CENTRO PRIVADO	47	2	50	2	56	2	1	1	2	Externa	Externa	S	485.771	10.853	581.153	13.9897	531.998	9.6337	65.5775	74.539	77.5266	86.7938	72.1277	64.8936	521.003	7.60471	524.521	11.5371	560.853	12.2439	512.924	15.6613			558.641	16.1137	550.206	7.90592	537.117	12.2729	537.838	12.3582	1.20	1.22	1.31	607.186	520.516
0296	Este	CENTRO PRIVADO	56	2	55	2	73	3	2	2	2	Interna	Externa	S	501.571	12.9783	478.449	8.93883	468.158	11.6639	69.8251	74.5578	57.2066	70.5841	55.3061	53.3395	500.939	7.1892	477.113	8.9421	466.375	10.3655	500.139	13.553	536.583	19.2293	493.662	13.3133	485.732	11.2277	458.348	8.69233	511.725	12.4726	0.41	0.70	-0.07	522.332	453.263
0297	Este	CENTRO PÚBLICO	51	2	59	3			1	1		Externa		N	482.087	13.1474	522.779	10.4805	507.564	13.164	70.264	67.8261	69.7011	77.0615	63.2609	61.2648											517.407	11.2637	515.051	8.22342	534.558	12.5034	523.824	10.0713	0.37	0.17		540.276	491.02
0298	Oeste	CENTRO PÚBLICO	52	2	48	2			1	1		Interna		N	460.701	15.7068	475.848	8.67348	439.177	11.1814	64.5604	64.1667	56.7308	70.2918	54.2308	44.9301											458.912	12.2296	486.077	8.79281	491.346	12.4221	461.087	14.1291	-0.06	0.39		462.735	453.368
0299	Capital	CENTRO PÚBLICO	20	1	22	1			2	2		Externa		N	416.519	13.6203	344.618	15.8819	414.146	20.4894	51.1905	63.7778	33.125	32.4138	47.3333	40.6061											414.203	17.9402	443.286	21.4679	418.437	15.3623	458.809	17.0179	-2.18	-1.46		434.302	400.803
0300	Capital	CENTRO PÚBLICO	17	1	8	1			1	1		Externa		N	464.842	19.2492	575.447	29.7484	387.72	14.7726	59.949	72.8571	80.5288	81.4324	40	35.3147											470.37	60.439	470.296	59.4818	467.8	42.9886	397.3	53.5512	-0.81	0.50		554.685	414.16
0301	Sur	CENTRO PÚBLICO	53	2	42	2			2	2		Externa		N	448.522	10.0266	346.392	7.34715	420.574	11.49	60.1648	67.265	26.0691	39.611	54.8718	39.0443											449.676	16.7945	405.942	13.7757	431.963	17.9214	471.457	18.8846	-1.37	-1.52		497.337	407.312
0302	Capital	CENTRO PÚBLICO	54	2	52	2			2	2		Externa		N	486.772	16.6515	399.748	12.3166	411.859	13.9012	63.6905	74.6667	35.1562	56.3895	43.8889	41.2879											450.222	13.8907	425.556	16.0399	460.42	13.9214	463.045	14.3859	-0.21	-1.29		473.512	429.969
0303	Capital	CENTRO PRIVADO	104	4	102	4	84	3	1	1	2	Externa	Externa	S	521.592	8.14497	516.529	7.99508	528.258	8.85642	67.6071	83.468	65.9375	77.1724	71.2	63	491.902	6.44736	495.236	8.14042	481.742	10.1148	464.713	12.1164	455.823	20.1123	472.49	7.63101	492.462	6.44078	488.854	8.38861	500.47	9.35177	0.90	0.82	0.21	488.732	455.571
0304	Norte	CENTRO PÚBLICO	53	2	50	2			2	2		Interna		N	501.467	8.98365	478.247	9.65298	484.758	12.2984	67.4107	78.6111	55.9245	72.5575	65.2083	53.5985											465.811	12.1844	528.599	11.2165	494.003	14.0817	471.991	13.148	-0.63	-0.32		458.542	473.462
0305	Oeste	CENTRO PRIVADO	32	2	34	2			2			Interna		N	551.363	18.0049	658.211	15.7928	468.562	16.9377	73.0296	84.9425	91.056	93.2224	55.3571	53.0844											484.849	17.8945	575.091	13.6424	497.292	22.8829	466.888	16.4065				467.238	499.525
0306	Oeste	CENTRO PÚBLICO	72	3	64	3			1	1		Externa		N	575.166	10.7189	580.563	10.0842	524.991	8.85454	83.5829	82.1164	78.4226	87.7942	67.9032	64.5894											472.478	8.61298	501.734	8.86547	508.375	12.5851	469.093	12.1968	0.53	0.77		475.905	468.93
0307	Capital	CENTRO PRIVADO	54	2	51	2	57	3	2	2	2	Externa	Externa	S	490.759	13.638	467.898	8.10833	510.898	9.26864	71.7391	69.2029	59.0353	64.0613	72.1739	58.7945	549.915	9.31284	483.662	12.5186	531.443	14.3393	495.357	14.2531	551.055	38.3401	496.892	13.0565	500.485	12.5814	449.233	10.7139	484.652	15.9959	-0.04	-0.08	-0.06	530.785	451.702
0308	Sur	CENTRO PÚBLICO	13	1	11	1			2	2		Interna		N	467.434	30.7728	432.933	25.0374	429.136	27.2147	62.013	70	45.7386	60.815	52.7273	43.3884											517.385	31.2705	416.223	29.4761	497.994	26.263	545.496	29.7737	-0.55	0.41		600.519	450.877
0309	Capital	CENTRO PÚBLICO	52	2	52	2			1	1		Externa		N	506.243	18.1589	570.039	11.9619	536.776	15.2571	75.4762	67.8519	81.3889	80.7663	70.2222	65.6566											491.329	16.7411	505.974	10.9871	487.097	14.3094	473.676	10.2201	-0.59	-0.30		508.333	475.87
0310	Capital	CENTRO PRIVADO	25	1	24	1			2	2		Externa		S	569.543	13.7758	545.972	19.6697	516.8	16.166	71.5774	93.6111	73.3073	78.7356	68.3333	61.7424											517.365	18.8073	526.278	23.2154	464.405	19.5912	463.822	23.821	0.48			569.961	469.152
0311	Este	CENTRO PÚBLICO	44	2	48	2			2	2		Interna		N	448.137	11.4977	464.963	9.74655	429.614	14.2662	63.3459	63.5965	54.1118	68.1488	53.1579	42.5837											455.724	12.6493	455.734	10.5312	439.459	9.98433	472.545	12.7755	-0.48	-0.81		490.251	430.149
0312	Capital	CENTRO PÚBLICO	53	2	44	2			2	2		Externa		N	507.166	12.3441	491.808	7.79489	460.519	14.8293	67.6829	78.9431	58.9177	76.5349	57.561	49.6674											452.48	14.027	461.888	12.2993	505.993	15.2662	493.701	15.0484	-0.24	-0.04		468.769	413.387
0313	Capital	CENTRO PRIVADO	53	2	54	2	47	2	2	2	2	Externa	Externa	S	556.305	14.6094	554.94	10.6196	560.609	11.5973	79.5714	79.7279	71.875	84.0957	72.2	72.6364	528.901	10.6409	487.65	11.5894	544.28	15.8248	536.639	25.3318	517.241	31.714	503.266	13.5628	456.005	11.6889	544.722	13.1363	515.041	13.1682	-0.70		-0.74	541.18	482.45
0314	Capital	CENTRO PRIVADO	24	1	23	1	30	1	1	1	2	Externa	Externa	S	554.822	19.2347	556.764	12.5045	505.762	14.34	74.7143	84.4	81.75	78.3448	63.6	60.9091	465.209	26.6921	441.424	17.2071	508.017	15.0948	480.8	27.3347			498.515	10.226	573.076	10.4921	502.676	19.2685	548.139	16.7207	1.27	1.17	1.05	498.597	498.452
0315	Norte	CENTRO PRIVADO	105	4	113	5	109	5	2		2	Interna	Externa	N	544.028	8.1237	633.509	9.63652	544.644	7.18928	71.8294	85.6463	86.8687	90.8867	75.1515	67.1258	519.813	5.67746	601.449	4.47928	512.108	5.51953	557.435	8.86601			497.707	8.59258	622.75	7.0599	566.16	8.88097	476.141	7.74893	1.25	1.58	1.49	536.933	470.934
0316	Capital	CENTRO PRIVADO	24	1	29	1	19	1	2	2	2	Externa	Externa	N	622.329	19.6641	765.161	16.5079	640.815	16.4917	87.7976	87.3611	96.4844	99.569	82.5	86.1742	509.76	10.1393	596.665	8.67412	519.325	16.811	450.708	18.2965			516.869	11.9831	621.818	12.9325	535.94	17.3532	573.198	17.5516	1.56	1.32	1.07	520.011	513.727
0317	Oeste	CENTRO PRIVADO	110	4	101	4	123	4	2	2	2	Interna	Interna	S	505.992	6.857	541.719	7.09624	549.864	8.15411	71.5986	75.5556	69.4111	84.8143	76.1905	67.2294	541.66	5.49389	555.57	6.47859	549.393	6.2382	530.528	7.16572			510.095	9.91949	544.11	9.4662	570.253	11.4332	517.105	8.36615	1.28	1.26	1.36	511.949	508.848
0318	Capital	CENTRO PRIVADO	51	2	35	2	33	2	2	2	2	Externa	Externa	S	558.003	12.6634	530.126	8.7621	558.946	12.1944	76.2391	84.6939	74.8087	75.8621	77.551	69.0167	507.223	9.16619	539.996	10.4951	477.14	13.4117	505.701	13.097			470.319	11.4628	539.834	16.198	533.349	18.1102	513.162	15.7346	1.04	1.10	0.73	465.581	474.267
0319	Oeste	CENTRO PÚBLICO	23	1	17	1			1	2		Interna		N	505.047	22.1861	516.319	14.5745	503.756	21.4138	66.6071	77.6667	67.6562	77.5862	74.5	55.2273											543.77	16.6163	478.523	25.5117	499.556	29.166	464.113	21.1645	0.62	0.65		499.551	560.352
0320	Sur	CENTRO PÚBLICO	54	2	41	2			1	1		Interna		N	504.305	11.2341	494.875	9.65674	509.808	12.3525	65.0456	80.922	71.0771	63.5363	66.5217	60.4743											481.963	11.6077	551.194	7.85562	541.47	12.153	469.541	13.6961	-0.24	-0.60		503.814	461.204
0321	Sur	CENTRO PÚBLICO	76	3	77	3			1	1		Interna		N	503.321	10.8628	509.549	8.58435	438.107	8.64378	67.7083	77.277	68.4859	71.9828	55.4167	43.8763											493.515	8.68541	537.257	9.50093	480.987	10.9033	477.17	9.43719	0.56	0.55		503.445	481.178
0322	Norte	CENTRO PRIVADO	100	4	105	4	68	3	2	2	2	Externa	Externa	S	479.141	10.7844	484.377	7.39659	516.058	9.46448	66.4526	69.7753	63.132	67.6095	68.0682	61.4669	526.347	8.30972	501.846	8.45548	476.47	13.8791	493.899	8.79752			533.403	8.26035	526.617	6.93031	528.912	9.66465	552.875	9.23548	1.04	0.90	0.69	542.155	523.533
0323	Oeste	CENTRO PRIVADO	53	2	40	2	26	1	1	2	2	Interna	Interna	S	580.954	9.64881	634.526	15.777	626.31	11.6132	78.4985	89.7279	89.2219	86.2773	80.4255	84.1393	503.095	4.56097	550.362	14.3223	484.162	13.1741	522.501	13.0167			546.041	14.8451	522.356	12.6462	493.959	14.955	509.674	11.9675	1.22	1.26	1.05	563.385	525.635
0324	Norte	CENTRO PRIVADO	85	4	62	3			2	2		Interna		N	563.191	9.52526	618.885	8.69299	562.488	9.71229	77.2375	85.3414	90.0979	86.3731	78.3133	69.2771											554.039	8.64531	627.344	10.6746	569.952	11.1113	595.985	9.58307	1.55	1.46		547.447	559.468
0325	Capital	CENTRO PRIVADO	30	1	24	1			2	2		Externa		S	504.661	12.1563	450.24	19.3727	465.016	19.6723	63.6646	83.4783	55.5707	58.7706	58.2609	50.1976											431.072	18.5811	389.662	17.4328	418.471	15.5779	417.553	27.3806	-0.59	-1.45		445.417	408.529
0326	Oeste	CENTRO PÚBLICO	77	3	76	3			1	1		Externa		N	409.819	11.4154	534.194	7.79084	457.044	10.0897	64.2387	47.2368	75.375	75.726	58.6842	48.2057											509.408	8.92707	545.14	8.1271	493.699	9.69236	511.356	10.4553	1.09	0.99		519.325	502.195
0327	Capital	CENTRO PRIVADO	51	2	60	2	51	2	1	1	2	Externa	Externa	S	527.497	13.5444	530.919	10.8163	487.768	11.3138	73.5714	78.3688	76.875	71.6552	63.0612	55.5659	567.804	8.75779	535.987	9.59762	559.292	17.5033	477.701	10.3895			538.826	9.94137	521.721	12.3399	517.274	11.8528	485.055	11.7115	0.73	0.78	1.31	538.826
0328	Norte	CENTRO PÚBLICO	48	2	41	2			2	2		Interna		N	370.175	13.1203	344.085	11.0128	383.919	9.59294	54.5635	41.9444	29.4643	36.4943	40	34.4697											424.254	20.1777	369.476	10.1881	429.909	16.2502	442.238	20.7365	-0.60	-1.15		456.72	398.746
0329	Capital	CENTRO PÚBLICO	28	1	21	1			2	2		Externa		N	517.248	20.5666	543.895	23.2307	505.551	15.194	71.0884	77.7778	67.8571	87.8489	73	56.8182											444.799	13.256	487.154	6.61853	527.972	11.7816	507.81	17.7045	-1.82	-1.69		444.97	444.485
0330	Oeste	CENTRO PRIVADO	105	4	99	4	52	2	2	2	2	Externa	Externa	S	497.254	7.84803	449.712	7.51887	476.195	6.88108	68.0339	75.4455	47.3391	66.0294	62.1	52.6364	525.616	7.44843	512.115	9.70496	610.475	11.1935	517.11	13.0696			437.31	9.56765	499.701	8.40811	487.342	9.48206	503.259	11.5273	1.22	1.18	1.37	461.239	416.197
0331	Sur	CENTRO PÚBLICO	74	3	81	3			2	2		Interna		N	446.903	11.3303	394.457	9.7337	479.646	9.01549	65.0112	60.4167	33.9844	55.0108	64.375	52.6278											470.061	12.4154	396.992	11.3483	477.311	10.3773	466.528	12.2156	-1.22	-1.56		494.424	451.788
0332	Sur	CENTRO PÚBLICO	52	2	34	2			2	2		Interna		N	529.349	12.2055	579.733	12.9948	575.706	15.6396	80.1136	73.7879	77.8409	87.069	74.7727	72.9339											510.143	16.5494	462.729	12.6439	807.401	16.4136	696.408	22.6207	0.24	0.28		516.337	506.557
0333	Capital	CENTRO PÚBLICO	51	2	49	2			1	1		Externa		N	511.403	10.0505	546.305	10.2374	486.231	7.991	66.8254	82.0741	76.5278	79.0805	64.8889	54.4444											554.31	12.609	583.233	7.08926	569.102	12.9298	532.731	15.4065	0.05	0.26		580.121	520.35
0334	Capital	CENTRO PRIVADO	76	3	90	3	110	4	2	2	2	Externa	Externa	S	487.447	10.2343	463.393	8.34125	469.698	9.41819	68.609	70.8772	52.7138	67.4229	58.8158	52.0335	509.261	5.53343	477.247	7.63858	516.627	8.94471	507.032	9.68314	501.967	26.0161	514.031	10.663	452.417	8.53895	513.46	11.0379	515.923	10.8531	0.15	0.42	-0.10	540.723	483.432
0335	Capital	CENTRO PRIVADO	83	3	88	3	94	3	2	2	2	Externa	Externa	S			561.34	15.207	615.404	10.357	73.0476	75.7333	76.625	77.5632	80.5333	78.1818	459.207	9.26343	492.298	10.9763	465.037	9.31001	472.255	9.69794			448.685	8.46063	467.104	6.44456	463.232	9.56892	488.294	10.4434	1.45	1.28		466.179	448.27
0336	Capital	CENTRO PÚBLICO	12	1	11	1			2	2		Externa		N	366.264	24.9016	342.137	19.9146	432.23	28.9715	58.6735	36.6667	33.0357	30.5419	47.1429	46.1039											522.026	27.6346	381.571	9.95688	462.946	32.9738	468.294	112.523	-3.71	-4.92		549.661	494.392
0337	Este	CENTRO PÚBLICO	5	1	4	1			2	2		Interna		N	560.704	24.164	522.074	37.3782	570.022	27.3055	75	89.3333	66.25	80.6897	76	74.5455											525.834	38.531	443.23	30.0371	567.125	17.4471	541.198	10.3824	0.01	-1.26		463.094	557.204
0338	Capital	CENTRO PRIVADO	28	1	58	2	55	2	2	2	2	Externa	Externa	S	463.555	14.3356	385.32	9.16391	442.144	8.63885	56.6327	75.873	32.5893	50.5747	59.5238	43.0736	494.105	9.70207	444.006	8.72585	513.64	10.458	464.948	14.5639	515.918	21.7989	484.792	7.20223	437.633	9.04031	445.05	11.1335	468.373	12.478	-1.81	-0.82	-1.68	489.778	478.756
0339	Capital	CENTRO PÚBLICO	50	2	42	2			1	1		Externa		N	454.73	13.6225	479.568	16.9516	482.404	16.1242	66.2415	62.3016	57.4405	66.6667	64.7619	53.2468											499.868	11.1097	571.889	8.65083	475.194	11.2278	519.024	12.0562	0.17	-0.89		513.968	485.767
0340	Sur	CENTRO PRIVADO	109	4	105	4	99	4	1	1	2	Interna	Interna	S	507.799	7.84613	569.7	7.16597	513.708	6.98314	71.8367	75.1923	80.0781	83.3169	68.1905	60.9957	520.616	5.08868	526.666	6.05504	502.546	7.52657	496.585	6.27742			494.254	7.33023	493.305	5.8408	505.119	7.44782	474.492	7.1906	0.46	0.19	-0.08	507.287	480.709
0341	Sur	CENTRO PÚBLICO	48	2	43	2			1	1		Interna		N	470.695	14.7539	505.13	10.1389	466.262	12.0036	64.9502	68.4496	66.1337	73.6167	57.619	51.2987											510.371	11.2328	523.226	10.3346	522.49	12.1055	481.034	10.2424	0.24	0.16		544.567	477.73
0342	Capital	CENTRO PRIVADO	159	6	114	5	62	3	1	2	2	Externa	Externa	S	506.419	6.16478	530.905	5.18693	518.144	5.87803	71.1767	75.6989	77.504	72.4138	71.2258	60.8211	527.735	8.3328	565.468	10.0871	515.295	12.4913	498.441	11.3884			540.71	7.50403	516.185	5.49099	538.914	7.85597	513.39	9.15126	1.33	1.08	0.67	568.422	514.908
0343	Capital	CENTRO PÚBLICO	22	1	23	1			1	1		Externa		N	431.87	15.4128	504.564	19.193	435.776	15.5653	60.2041	60.7937	65.0298	74.3842	50.9524	45.4545											535.585	19.0146	546.608	24.1249	528.776	21.6884	516.236	18.3047	0.07	1.23		587.351	501.074
0344	Capital	CENTRO PÚBLICO	56	2	52	2			2	2		Externa		N	443.391	13.4405	450.828	9.33944	523.685	14.1401	60.8014	63.5772	50.9146	63.8793	69.7561	62.5277											472.939	20.0557	422.94	9.5653	470.386	12.3001	489.247	17.027	-0.93	-1.09		494.396	480.564
0345	Capital	CENTRO PRIVADO	25	1	25	1			2	2		Externa		S	481.555	11.3462	520.843	12.5976	505.386	13.8053	77.7143	62.8	78.125	68.1379	68.8	58.7273											485.647	8.09209	414.113	22.5019	510.152	17.1368	530.099	24.9921	-0.01	0.50		490.018	482.525
0346	Sur	CENTRO PÚBLICO	45	2	47	2			2	2		Interna		N	436.49	13.7361	458.302	7.46386	440.059	11.9658	62.782	59.2308	53.8462	65.3358	54.1026	45.1049											452.686	10.9076	435.054	16.0035	441.356	9.44281	442.01	9.66739	-0.98	-1.14		494.429	408.747
0347	Sur	CENTRO PÚBLICO	78	3	64	3			1	1		Interna		N	493.579	9.81544	468.593	8.84729	457.173	9.51308	63.4979	78.1863	50.0906	73.5632	58.5294	48.262											499.15	15.2212	489.999	12.4012	448.156	10.147	446.462	12.2531	-0.30	-0.67		512.767	490.979
0348	Este	CENTRO PÚBLICO	106	4	79	3			1	1		Interna		N	485.977	8.93166	460.833	7.59394	429.214	8.20006	66.3366	72.6073	53.8985	65.3124	53.4653	42.3042											477.743	8.75244	535.665	8.45895	479.367	11.6834	459.227	10.1294	0.07	-0.08		502.655	452.831
0349	Capital	CENTRO PÚBLICO	46	2	50	2			1	1		Externa		N	473.866	14.1297	497.92	13.8821	436.223	9.87262	64.2027	70.4651	58.2849	76.263	46.6667	47.1861											461.683	11.0569	507.721	9.10183	430.281	10.0385	458.925	18.0363	-0.33	0.08		475.214	439.695
0350	Capital	CENTRO PRIVADO	82	3	101	4	100	4	2	2	2	Externa	Externa	S	535.097	10.3652	500.321	10.3183	497.758	10.0167	72.5881	81.4286	64.5698	69.8612	63.6364	57.6741	540.27	6.00331	536.836	6.02007	502.136	7.23341	517.235	8.20126			467.768	5.02221	600.494	7.68571	502.407	8.45484	522.46	7.98098	1.23	1.18	0.88	481.545	447.987
0351	Capital	CENTRO PÚBLICO	71	3	92	4			1	2		Externa		N	482.326	11.6601	525.976	9.64761	496.633	10.8878	67.1202	70.582	72.9663	74.1379	62.8571	58.2973											546.989	14.0822	489.643	8.8965	525.909	9.75174	537.523	9.7602	0.91	0.94		578.924	536.278
0352	Este	CENTRO PRIVADO	102	4	101	4	117	4	1	1	2	Interna	Externa	S	485.879	9.98012	498.432	6.9918	490.969	9.16289	63.8807	74.7222	61.4369	75.1511	65.9302	55.2326	457.203	10.2271	438.964	11.254	384.319	12.87	443.661	12.3869	440.7	35.2746	487.448	10.7888	477.75	11.5747	409.797	13.2941	461.285	15.0859	0.80	0.76	0.67	508.212	472.792
0353	Norte	CENTRO PRIVADO	85	3	81	3	94	3	2	2	2	Interna	Externa	N	566.898	9.78127	655.91	11.0669	564.058	8.39467	73.1481	89.2917	86.9599	94.6786	76.75	71.4205	551.071	10.7363	566.907	7.86191	557.055	8.59863	532.544	9.10792			550.066	8.43039	561.825	9.24668	480.968	8.71006	460.36	7.82841	1.45	1.54	1.65	574.215	526.537
0354	Norte	CENTRO PÚBLICO	42	2	59	2	59	2	2	2	2	Interna	Externa	N	474.445	11.3337	527.433	9.83741	483.79	11.2641	68.8224	67.193	73.4375	75.9528	59.7297	55.8968	512.773	9.14435	462.058	11.1577	463.663	12.7621	457.014	12.5462	405.661	39.0859	473.937	16.6738	453.047	11.974	464.702	11.5552	496.639	13.2988	-0.24	-0.58	-1.51	481.429	463.721
0355	Sur	CENTRO PÚBLICO	24	1	37	2			2	2		Interna		N	426.766	24.5351	455.424	8.88789	440.508	17.6264	58.6039	58.1818	50.8523	67.0846	53.1818	46.0744											510.717	13.4032	417.27	12.0362	489.25	13.1368	470.333	14.4382	0.66			524.249	502.721
0356	Capital	CENTRO PÚBLICO	26	1	21	1			2	2		Externa		N	507.933	16.8251	508.467	9.73813	571.95	14.8518	78.5714	69.6296	65.625	77.7778	73.3333	75.5051											450.706	14.9766	429.759	10.8223	456.504	13.9329	529.123	19.7292	-1.57	-0.65		448.403	453.009
0357	Capital	CENTRO PRIVADO	26	1	26	1	30	1	1	2	2	Externa	Externa	S	504.5	18.3613	496.801	11.4531	459.312	10.965	59.2105	86.1404	65.9539	71.1434	66.8421	45.2153	470.763	13.0682	429.845	14.406	435.224	11.6862	441.291	15.1217	440.338	33.1235	459.888	9.68425	478.647	17.6713	442.431	18.0229	466.017	22.1133	-2.04	-1.58	-1.38	464.236	449.742
0358	Capital	CENTRO PÚBLICO	62	3	49	2			2	2		Externa		N	445.971	14.9231	471.707	13.6134	518.728	12.6342	66.0401	58.4795	56.6338	64.6703	67.8947	61.6427											452.799	7.17711	393.518	14.769	526.697	12.4285	513.662	12.8163	-0.89	-1.03		453.518	452.149
0359	Capital	CENTRO PÚBLICO	18	1	18	1			2	2		Externa		N	386.015	32.0805	395.163	17.8716	443.871	26.9766	60.2381	42.6667	33.125	55.8621	58	44.8485											514.697	15.883	492.685	38.9343	513.879	34.1884	484.331	33.7132	-1.62	-0.47		493.352	531.773
0360	Capital	CENTRO PÚBLICO	17	1	24	1			2	2		Externa		N	452.239	35.8047	328.065	29.1178	473.586	52.2271	67.1429	61.3333	21.25	38.6207	62	50.9091											387.128	54.6803	385.121	23.8713	414.292	15.6224	509.975	19.9914	-2.25	-1.45		455.803	301.284
0361	Sur	CENTRO PÚBLICO	13	1	14	1			2	2		Interna		N	534.69	16.5443	499.717	15.9526	549.117	14.0065	74.4048	82.5	52.3438	87.3563	75.8333	68.9394											479.341	30.3227	412.186	26.4207	449.415	24.131	507.538	32.7973	0.69	0.02		474.412	486.735
0362	Este	CENTRO PÚBLICO	83	3	69	3			1	1		Externa		N	471.185	7.39173	487.641	7.42669	437.232	8.08719	64.3761	70.5	63.3203	68.319	56.7089	43.0955											484.322	6.3233	503.795	8.63235	465.408	11.1026	423.728	14.7274	0.23	-0.07		488.048	480.713
0363	Sur	CENTRO PÚBLICO	108	4	69	3			1	1		Interna		N	532.594	8.5476	529.194	7.05101	569.676	7.15116	73.2531	81.0753	78.6626	70.4273	77.0968	73.0205											414.474	8.86379	496.474	10.8192	458.389	10.161	541.9	15.2356	-0.74	-0.79		429.73	401.911
0364	Sur	CENTRO PÚBLICO	52	2	46	2			1	1		Interna		N	461.387	12.2733	484.559	8.83623	481.423	11.0419	63.6018	67.6596	66.0239	64.5635	65.7447	52.7079											490.173	11.5878	504.403	13.3369	469.509	11.5297	474.984	15.5659	-0.73	-0.33		512.976	467.37
0365	Sur	CENTRO PRIVADO	70	3	63	3	23	1	2	2	2	Externa	Interna	S	475.27	9.62664	503.656	9.33031	480.982	8.43131	65.2381	71.2222	64.2708	74.4253	62	54.0152	525.619	15.2228	527.984	21.0652	510.047	20.4574	538.531	11.0996			515.838	11.5025	516.571	12.3225	520.781	11.013	515.713	12.5119	0.70	0.99	0.52	538.314	498.13
0366	Norte	CENTRO PÚBLICO	33	2	50	2			2	2		Externa		N	535.484	11.0199	589.456	8.78783	517.943	13.7149	71.4286	85.3125	90.332	80.4227	68.75	62.642											510.722	11.0091	416.829	8.06949	461.074	10.957	519.975	11.6811	-0.60	0.12		536.203	489.487
0367	Capital	CENTRO PRIVADO	22	1	30	1	24	1	2	2	2	Externa	Externa	S	476.65	22.0998	511.841	18.7012	473.144	25.2932	70.4365	65.614	63.9803	78.2214	57.7778	54.2929	570.543	13.3742	608.597	16.8009	553.378	17.7282	552.718	29.0384			577.135	9.59637	507.694	12.3697	549.51	18.4032	548.449	15.4876	1.70	1.68	1.73	585.448	566.051
0368	Este	CENTRO PÚBLICO	53	2	57	2			2	2		Interna		N	436.608	14.0811	386.636	7.71996	437.28	11.0891	53.75	68.25	32.8125	51.2931	61.5	40.7955											413.456	12.2846	408.104	11.6904	426.551	15.81	486.709	16.6912	-1.64	-0.39		435.483	401.218
0369	Sur	CENTRO PRIVADO	57	3	53	3	30	2	1	1	2	Interna	Interna	N	594.968	9.18266	701.236	10.7071	600.508	6.91927	79.8645	91.3218	92.8341	97.8002	81.9298	79.5853	580.134	11.3213	614.295	11.687	609.344	12.8512	660.387	11.5981			606.351	11.0632	641.784	7.60084	569.777	10.3748	722.696	11.6987	0.72	1.06	0.67	619.551	592.642
0370	Capital	CENTRO PRIVADO	37	1	37	1	33	1	2	2	2	Externa	Externa	S	508.839	13.8436	421.747	9.84546	436.196	11.1284	78.5714	70	43.6298	57.8249	54.2308	43.7063	498.742	7.93894	453.032	11.8162	492.549	10.457	458.105	17.3975	576.165	11.5748	495.575	11.7949	418.355	9.28217	416.438	11.4065	462.951	16.1875	-1.06	-1.04	-0.97	486.146	509.29
0371	Sur	CENTRO PÚBLICO	76	3	50	2			2	2		Interna		N	510.666	12.0991	450.587	10.9372	531.6	10.0046	69.2494	77.1264	63.5064	48.9188	72.7586	63.8715											482.314	20.3854	522.384	11.6476	549.79	11.4376	566.824	10.1664	-0.63	-0.15		536.067	431.724
0372	Capital	CENTRO PÚBLICO	46	2	23	1			1	1		Externa		N	515.536	21.9054	567.471	16.0083	537.982	10.2687	81.9196	63.5417	79.5363	79.9569	70	68.0398											424.645	13.4164	543.13	13.9453	453.966	17.0582	484.287	18.3353	-0.59			446.491	407.653
0373	Oeste	CENTRO PÚBLICO	34	2	35	2			2	2		Interna		N	549.226	16.6507	567.814	15.8262	569.324	15.6754	79.0476	79.3333	77.2917	83.6782	82	69.8485											546.947	17.8098	550.057	17.1009	544.713	13.7504	647.642	20.991	-0.42	-0.22		595.541	508.584
0374	Sur	CENTRO PÚBLICO	52	2	46	2			1	2		Interna		N	491.539	12.2552	539.808	10.0237	465.299	11.7352	66.8571	74.1333	71	82.2759	61	49.7273											512.375	12.4996	429.569	11.2174	472.357	10.1628	478.223	12.3255	0.20	0.01		543.962	483.535
0375	Capital	CENTRO PÚBLICO	43	2	48	2			1	2		Externa		N	439.453	14.5716	460.659	9.79558	424.031	13.1356	61.4087	62.037	52.9514	67.8161	51.6667	41.5404											459.963	9.93233	422.294	11.9088	457.481	19.5721	517.744	19.8711	-0.88	-1.21		468.322	453.571
0376	Sur	CENTRO PRIVADO	52	2	50	2	42	2	2	2	2	Interna	Interna	S	472.667	9.02828	481.656	8.12703	474.167	11.6646	61.9505	73.8462	45.3726	85.3448	62.1154	51.9231	542.156	10.1219	501.834	10.5824	508.227	10.0071	574.791	6.64564	532.899	36.149	537.328	15.0744	507.564	14.2362	500.912	14.0986	534.685	9.33705	-0.07	-0.58	-0.96	561.136	506.717
0377	Capital	CENTRO PÚBLICO	71	3	75	3			2	2		Externa		N	485.067	9.95093	434.495	9.19512	477.217	9.83236	68.2084	71.4208	45.2869	61.3341	64.3333	51.6667											579.44	7.9182	488.284	10.7921	508.647	10.45	529.753	12.9322	0.54	0.75		597.48	566.488
0378	Capital	CENTRO PRIVADO	50	2	55	2	42	2	1	1	2	Externa	Externa	S	461.465	14.6966	500.91	11.4826	510.81	14.7072	62.2093	68.4496	67.9506	69.2061	65.1163	60.8879	514.977	10.8409	485.263	15.0208	477.755	16.596	488.139	13.0285	498.923	24.272	466.985	6.92889	469.028	14.4702	430.541	10.3944	461.885	12.0439	-0.37	0.17	0.24	474.032	460.481
0379	Capital	CENTRO PÚBLICO	54	2	53	2			1	1		Externa		N	477.283	13.2566	502.29	12.9802	464.009	11.3425	64.7857	71	68	68.2069	58.6	50.2727											538.702	13.354	568.605	10.4489	476.75	12.7516	473.268	13.0846	-0.19	0.14		554.495	525.542
0380	Capital	CENTRO PRIVADO	59	2	56	2			1	2		Externa		S	496.625	13.7088	515.575	8.30175	547.276	12.2413	72.534	70.2381	70.0893	75.0411	71.9048	68.8312											506.463	12.1045	462.473	13.1761	441.734	14.3305	478.39	15.1798	-2.41	-2.41		507.365	504.981
0381	Capital	CENTRO PÚBLICO	56	2	47	2			1	1		Externa		N	484.206	12.3628	517.343	8.15749	476.69	12.4348	67.4851	71.1806	72.3307	73.0603	60.2128	53.1915											514.033	12.1109	545.454	9.48716	589.759	14.9319	543.891	13.6956	0.47	0.38		542.145	493.587
0382	Capital	CENTRO PRIVADO	84	3	84	3	90	3	1	1	2	Externa	Externa	S	563.493	12.3539	516.536	7.1003	530.172	11.222	74.0842	85.7692	69.2708	75.3316	65.3846	65.7925	537.909	5.23643	564.565	7.66268	482.986	9.57136	508.359	10.0768			524.216	7.64896	544.94	6.83011	493.54	9.83258	468.713	11.2659	1.40	1.46	1.12	537.379	505.47
0383	Sur	CENTRO PÚBLICO	24	1	26	1			2	2		Interna		N	503.273	18.3413	438.75	17.4709	503.762	16.1608	68.0195	76.8182	38.0682	71.3166	67.7273	58.2645											480.829	15.9209	421.887	15.9245	483.702	12.8606	451.789	15.8995	-1.20	-0.79		532.153	444.169
0384	Sur	CENTRO PRIVADO	51	2	37	2	17	1	2	2	2	Interna	Interna	S	494.498	14.6236	548.59	11.4747	501.105	10.9102	72.2591	69.3876	73.9347	81.8182	58.0087	66.9048	481.896	7.64826	486.53	10.6138	535.837	14.5944	510.496	14.4331			501.903	12.1851	515.193	14.4848	489.074	12.0819	509.276	13.1716	0.17	0.08	-0.98	506.174	493.362
0385	Capital	CENTRO PÚBLICO	21	1	35	2			2	2		Externa		N	465.963	25.9857	361.289	15.4032	443.862	15.1335	66.5816	65.4762	32.1429	40.6404	57.1429	44.8052											449.367	17.2569	446.596	14.8694	429.949	17.885	463.418	16.7851	-1.30	-0.34		480.151	430.897
0386	Norte	CENTRO PÚBLICO	28	1	25	1			1	1		Interna		N	490.194	12.7365	532.086	10.3014	468.809	15.4949	70.1058	72.2222	78.3565	73.3078	59.6296	51.1785											477.759	13.4001	551.355	13.9202	514.549	19.9199	484.215	15.4749	0.15	-0.28
0387	Capital	CENTRO PÚBLICO	27	1	25	1			2	2		Externa		N	584.383	12.1819	623.616	7.2605	608.27	6.57406	77.4351	92.2727	98.1534	82.9154	82.2727	82.438											416.36	12.0472	390.247	11.4769	404.597	13.1046	484.221	18.9945	-2.16	-1.14		436.405	394.089
0388	Este	CENTRO PÚBLICO	101	4	85	4			1	1		Interna		N	520.818	8.5033	531.494	7.50343	527.599	8.97595	72.763	78.1319	72.6736	77.1264	69.7778	63.7879											505.53	10.397	545.335	8.75135	501.665	10.103	500.886	9.06452	0.14	0.01		522.267	487.317
0389	Capital	CENTRO PRIVADO	22	1	34	2	21	1	2	2	2	Externa	Externa	N	557.644	16.2631	654.046	15.0599	588.493	15.554	79.3831	82.5758	93.0398	91.5361	84.5455	74.1736	510.511	11.9048	525.768	14.544	535.6	16.8719	498.479	25.8595			495.013	13.3323	568.858	12.4389	504.75	13.7263	503.988	15.4952	1.00	0.74	0.71	518.779	458.45
0390	Capital	CENTRO PRIVADO	30	1	37	2	48	2	2	2	2	Externa	Externa	S	458.722	22.8847	425.364	16.5631	474.132	15.7657	62.6786	67.3333	56.5625	45.3448	60.5	52.7273	520.993	10.7459	511.345	10.4241	458.974	12.6369	486.08	13.4281			502.063	14.5669	479.065	12.6038	491.358	14.1155	484.758	17.9743	0.79	0.66	0.91	523.74	463.71
0391	Norte	CENTRO PÚBLICO	26	1	40	2			1	1		Interna		N	560.905	10.3766	622.044	20.9926	605.336	17.14	75.8929	88.4722	85.8073	87.5	85.8333	76.7045											573.875	12.3181	643.923	11.6877	593.267	12.6381	584.588	9.60627	0.69	0.55		590.931	559.377
0392	Capital	CENTRO PRIVADO	25	1	29	1	37	2	2	2	2	Externa	Externa	S	527.911	14.8315	561.612	11.2626	568.258	13.4883	78.0612	76.3492	78.4226	84.8933	76.6667	73.1602	501.98	18.4107	456.163	16.2578	462.304	15.84	539.983	17.7972	466.185	25.9834	517.63	15.8607	509.529	21.5389	529.815	19.853	537.78	17.1303	-0.08	-0.03	-1.52	535.066	497.024
0393	Capital	CENTRO PÚBLICO	46	2	38	2			1	1		Externa		N	491.454	16.5288	469.961	15.7221	450.737	12.8683	67.6692	71.9298	61.1842	60.0726	59.4737	45.6938											516.946	11.631	573.799	16.8564	471.895	17.5892	486.404	18.9725	0.99	-0.05		560.281	495.279
0394	Capital	CENTRO PRIVADO	92	4	79	4	72	4	1		2	Externa	Externa	N	619.026	9.07849	619.098	9.42692	585.71	8.78934	85.0863	90.0741	82.5549	92.7624	77.7778	75.9596	441.633	21.1233	599.73	8.00149	502.209	8.38037	526.966	10.0351			509.972	8.89167	572.586	7.75286	538.601	12.2223	485.023	9.32968	1.18	1.19	1.15
0395	Sur	CENTRO PÚBLICO	51	2	54	2			2	2		Interna		N	576.638	15.5486	539.419	12.0225	556.829	16.9677	74.0179	90.4167	76.7969	75.3448	77.25	67.7273											522.858	21.9883	559.612	18.0343	544.823	27.768	515.336	21.7308	0.05	-0.02		589.53	502.343
0396	Capital	CENTRO PÚBLICO	14	1	19	1			2	2		Externa		N	486.353	39.659	512.824	46.1939	498.134	29.9196	72.619	64.4444	77.7778	60.9195	62.2222	59.596											455.091	16.2668	471.462	22.2104	542.071	27.809	506.153	21.7351	-1.17	-1.54		446.31	460.109
0397	Capital	CENTRO PRIVADO	53	2	52	2	56	2	1	1	2	Externa	Externa	S	529.844	12.1782	534.329	9.50033	561.009	14.069	72.0714	81.1333	71.875	79.6552	71.8	71.0909	532.999	7.55979	492.84	11.575	548.805	12.3492	497.946	16.4049			479	13.0294	510.395	13.171	499.754	12.9022	464.832	10.8588	1.14	0.77	0.70	506.57	446.634
0398	Este	CENTRO PÚBLICO	74	3	49	2			1	1		Interna		N	475.843	9.85865	540.194	12.0077	500.727	9.40808	68.6384	67.9688	75.625	73.9523	68.9062	56.7472											513.723	11.4476	524.74	9.55844	538.261	11.1013	496.276	13.7728	0.32	0.57		523.957	506.521
0399	Capital	CENTRO PÚBLICO	120	5					1					N	480.504	8.7031	505.937	6.94672	486.536	7.32106	70.6494	66.6364	70.7955	68.1191	62.0909	55.6612																			0.66
0400	Este	CENTRO PÚBLICO	48	2	41	2			1	1		Interna		N	463.819	17.8026	484.568	16.3317	418.418	13.7239	61.5449	67.5194	60.1017	67.6824	46.3415	42.6829											520.615	11.0443	478.456	16.4745	489.854	12.0733	433.191	13.9904	-0.87	-0.68		520.52	520.666
0401	Sur	CENTRO PÚBLICO	62	3	46	2			2	2		Externa		N	531.228	11.2943	415.844	9.86327	566.949	10.9647	67.7885	85.9477	43.9904	54.7745	78.6	71.0909											469.346	13.2419	410.348	14.5208	445.933	11.4028	466.735	15.3551	0.10	0.16		489.88	458.725
0402	Este	CENTRO PRIVADO	28	1	43	2	42	2	2	2	2	Interna	Interna	S	592.417	10.5459	541.251	16.5975	648.433	17.67	78.4161	93.4783	87.0924	64.1679	86.9565	85.3755	476.91	20.2873	437.873	11.9282	460.277	7.43597	501.266	11.8638	515.902	23.8999	513.472	11.8229	522.751	18.2617	498.144	20.6415	515.425	8.77625	-1.34	-0.19	-1.93	525.876	502.929
0403	Sur	CENTRO PÚBLICO	75	3	71	3			1	1		Interna		N	489.498	9.17627	488.39	8.9821	455.315	9.67365	63.9881	76.9444	61.1979	71.0728	54.9296	49.5519											482.697	10.6687	568.596	10.9421	445.15	8.7131	474.837	12.4285	0.49	0.21		498.635	467.755
0404	Capital	CENTRO PÚBLICO	46	2	29	2			1	1		Externa		N	493.286	12.7083	565.059	10.8557	525.786	14.865	72.9708	69.3182	78.125	83.8558	71.8182	61.2603											498.292	26.5837	580.37	8.88254	506.905	23.8849	472.06	21.2376	0.15	-0.32		524.286	515.317
0405	Capital	CENTRO PÚBLICO	44	2	41	2			1	1		Externa		N	521.329	14.8125	467.88	15.541	437.706	12.8591	60.5102	89.5238	54.4643	68.0788	58.2353	42.6471											501.544	15.5838	538.038	11.9052	512.026	18.6251	486.415	12.8644	-0.45	-0.24		514.013	487.517
0406	Este	CENTRO PÚBLICO	77	3	75	3			2	2		Interna		N	470.921	10.0116	437.681	6.97579	448.411	8.3123	59.6579	74.1315	46.0387	63.2831	56.6197	46.5429											483.281	10.819	425.132	14.8577	473.409	10.6508	480.725	10.3871	-0.74	-1.19		505.224	457.681
0407	Sur	CENTRO PRIVADO	27	1	26	1			2	2		Externa		S	475.717	14.1152	604.107	17.0202	566.943	9.64726	74.7024	63.1944	83.4635	88.3621	77.9167	72.9167											403.112	10.6501	416.241	18.4186	426.4	11.2007	472.388	19.4658		-0.86		388.025	409.147
0408	Oeste	CENTRO PRIVADO			34	2						Interna		N																							542.916	11.2547	524.659	13.0667	504.335	13.9017	446.495	13.7187		1.41		542.916
0409	Capital	CENTRO PÚBLICO	32	2	27	1			2	2		Externa		N	399.529	18.8895	406.25	11.735	422.982	17.494	64.4133	43.3333	40.625	53.0788	54.2857	39.9351											576.007	25.5048	472.381	24.1681	503.57	16.9121	545.306	19.4745	0.36	-0.99		628.324	497.531
0410	Oeste	CENTRO PÚBLICO	50	2	49	2			1	1		Interna		N	512.525	12.1867	556.95	12.6931	499.452	12.4293	68.4253	79.697	72.2301	85.9718	66.0465	57.5053											507.352	12.6054	581.488	11.4326	568.084	17.8515	503.342	12.813	0.01	-0.28		502.566	513.201
0411	Este	CENTRO PRIVADO	9	1	20	1	16	1	2	2	2	Externa	Interna	N	631.865	29.8525	605.448	52.3434	663.276	26.791	67.8571	71.1111	70.9821	95.5665	65.5556	70.202	503.536	18.2414	498.233	16.999	572.56	17.0379	512.067	17.7259			517.921	19.1643	495.672	20.9821	542.413	17.3327	490.934	16.6483	1.50	0.66	-0.35	474.693	523.325
0412	Capital	CENTRO PÚBLICO	50	2	48	2			2	2		Externa		N	421.278	21.6286	427.566	19.2469	417.296	20.0791	54.1506	59.9074	53.6607	50.1398	44.3243	42.0147											406.232	23.307	276.994	21.9036	381.618	13.2159	373.388	24.9446	-2.43	-2.24		430.726	388.737
0413	Capital	CENTRO PÚBLICO	48	2	48	2			1	1		Externa		N	452.055	17.9981	461.667	13.7161	434.95	14.4284	61.6541	65.3509	50.4112	68.6025	52.973	44.226											507.725	11.7428	535.333	15.352	487.002	18.3509	470.526	17.0818	0.04	-0.37		523.032	489.356
0414	Capital	CENTRO PRIVADO	42	2	46	2	51	2	2	2	2	Externa	Externa	N	531.578	14.1291	532.653	9.13602	530.6	9.90053	77.4917	75.6589	74.8512	75.8621	70.9302	64.7992	474.689	14.9472	509.962	11.2861	375.944	19.0621	429.085	18.1606			439.385	14.7475	507.574	12.438	399.74	12.1974	498.445	18.4393	1.30	1.75	1.10	473.826	414.337
0415	Capital	CENTRO PRIVADO	66	3	75	3	78	3	1	1	2	Externa	Externa	S	487.655	10.5456	529.624	8.80181	501.122	10.5082	66.978	73.2308	73.5096	75.809	64.3077	59.0909	525.804	7.14251	513.948	11.3267	529.729	10.2167	505.08	11.59			535.017	9.94875	556.239	7.0047	580.807	12.9268	515.349	9.61698	1.04	1.25	0.78	570.085	500.951
0416	Este	CENTRO PÚBLICO	53	2	47	2			1	1		Interna		N	519.242	12.9759	500.286	7.46188	484.693	11.3534	71.3526	78.3688	63.5638	75.3485	62.766	54.5455											488.242	11.8871	469.764	11.3285	472.545	11.292	487.353	10.9812	-0.31	-0.65		531.313	451.325
0417	Este	CENTRO PÚBLICO	49	2	39	2			1	1		Interna		N	525.562	12.5885	527.299	13.581	475.029	11.7123	68.0952	83.5556	73.125	72.1839	59.3333	53.2323											574.924	13.0966	526.959	15.0152	522.638	17.1873	526.111	13.4613	0.64	0.54		560.534	594.111
0418	Capital	CENTRO PRIVADO	44	2	51	2	34	2	1	2	2	Externa	Externa	S	501.853	10.8313	547.997	13.0567	516.399	10.7844	67.6136	78.1818	73.9347	80.6426	64.7727	63.4298	566.81	9.10195	556.581	15.6262	527.191	10.1302	531.963	20.9674			540.039	17.1236	566.923	14.859	496.032	13.175	548.965	13.4569	0.97	1.14	0.48	547.83	532.586
0419	Sur	CENTRO PÚBLICO	43	2	44	2			2	2		Interna		N	477.859	15.5293	484.922	14.4753	486.101	16.6879	73.6111	62.5926	65.8854	63.1226	66.6667	53.0303											452.622	18.2871	457.051	14.0968	497.849	13.9282	509.851	15.1863	-0.59	0.02		476.974	423.972
0420	Capital	CENTRO PRIVADO	80	3	78	3	91	3	1	1	2	Externa	Externa	S	445.754	9.96536	420.556	7.61233	434.563	8.99316	65.8095	59.1892	40.375	60.5312	50.1351	45.1474	471.049	6.20393	439.91	9.80522	441.804	9.17068	448.332	10.6395	468.353	33.0062	486.194	11.0362	478.253	7.8607	462.922	11.8633	492.003	12.3728	-0.75	-0.70	-0.71	501.273	469.231
0421	Sur	CENTRO PÚBLICO	25	1	25	1			2	2		Externa		N	498.896	12.6459	419.529	12.214	425.445	19.0595	66.9173	78.7719	42.7632	57.3503	52.1053	41.1483											482.702	17.4207	419.517	16.4017	551.749	23.5678	547.935	17.8324	-1.64			506.989	465.701
0422	Sur	CENTRO PÚBLICO	103	4	79	3			2	2		Interna		N	476.609	10.0605	425.202	6.43476	501.558	7.60461	68.921	66.5957	40.1928	62.5825	66.383	58.4139											475.354	10.0601	420.377	11.4266	467.193	10.835	536.073	9.6726	0.25	-0.25		478.214	471.349
0423	Capital	CENTRO PRIVADO	24	1	29	1	16	1	2	2	2	Externa	Externa	S	488.467	21.6805	480.016	8.55041	456.794	13.8855	64.1234	75	57.3864	73.0408	60.4545	47.314	501.629	14.6357	444.288	19.3868	467.074	19.5207	420.88	27.0727			557.182	21.8727	527.253	22.8572	489.392	20.1202	503.655	16.0624	0.22	0.84		555.942	546.425
0424	Sur	CENTRO PÚBLICO	75	3	65	3			2	2		Interna		N	434.275	12.5802	379.635	10.4766	442.683	10.6649	61.0222	60.0575	36.2608	47.0868	53.6207	46.0031											482.192	14.3902	406.524	10.3312	553.752	16.0685	566.371	13.9148	-1.28	-1.12		494.628	466.646
0425	Sur	CENTRO PÚBLICO	54	2	46	2			1	1		Interna		N	487.094	12.5	574.121	13.5443	491.502	11.0844	65.7666	74.6341	74.8476	88.4777	62.9268	56.9845											498.283	13.6534	565.395	11.4387	458.196	12.0791	486.244	12.2205	-0.28	-0.38		516.406	481.292
0426	Capital	CENTRO PRIVADO	8	1	17	1	18	1	2	2	2	Externa	Externa	S	563.113	33.6777	508.332	24.7464	459.274	23.5169	77.2321	84.5833	64.8438	76.7241	62.5	47.1591	509.855	8.99831	481.882	24.4619	493.693	24.1577	518.161	35.8859	491.299	20.1496	551.158	21.5432	416.265	14.5104	532.175	24.7818	508.876	27.05	-1.74	-1.49	-1.61	591.454	515.899
0427	Capital	CENTRO PÚBLICO	12	1	12	1			2	2		Externa		N	392.662	24.145	373.15	10.1199	403.834	54.6584	55.3571	50.8333	16.4062	61.2069	40	40.9091											222.429	128.495	156.93	70.458	282.135	114.967	352.043	97.2083		-2.42		455.676	434.039
0428	Oeste	CENTRO PRIVADO	85	3	76	3	56	2	2	2	2	Interna	Interna	S	492.451	8.99103	469.078	10.4059	478.295	8.50122	67.0408	75.1643	56.8222	65.2744	65.5882	51.6043	516.725	6.48393	544.372	9.92331	543.325	7.42594	491.22	9.51708			554.566	11.669	526.727	10.908	506.209	11.0606	470.825	9.45279	1.06	1.10	0.91	580.66	516.991
0429	Capital	CENTRO PRIVADO	84	3	80	3	74	3	2	2	2	Externa	Externa	S	495.75	10.9758	485.659	8.5435	500.264	10.644	68.323	74.1063	57.6087	74.1129	64.4928	58.6298	527.868	9.21413	478.218	10.6396	491.879	12.69	528.187	12.0616	541.181	22.4237	497.84	9.59249	450.396	7.5758	513.566	10.6655	506.351	11.1537	0.17	0.72	0.47	507.316	491.523
0430	Sur	CENTRO PÚBLICO	19	1	15	1	21	1	2	2	2	Interna	Externa	N	390.503	28.0446	297.288	28.7049	384.421	27.4332	45.9184	58.0952	16.5865	37.4005	44.2857	34.0909	105.48	37.0556			578.395		496.613				524.719	23.3208	382.103	28.2278	454.108	30.7032	468.216	40.3603	-1.26	-1.88		550.994	498.443
0431	Norte	CENTRO PÚBLICO	49	2	51	2			2	2		Externa		N	492.287	12.9836	497.935	11.5731	498.213	14.2688	65.8929	75.0407	56.25	79.058	64.1463	57.4279											450.926	12.7311	510.955	12.9784	516.394	12.142	523.913	12.464	0.75	0.33		453.296	449.402
0432	Capital	CENTRO PRIVADO	50	2	55	2	57	2	2	2	2	Externa	Externa	S	486.856	12.2619	586.553	10.7401	595.707	10.589	70.8851	69.4928	81.4538	87.0498	82.1739	77.2727	533.376	7.82244	538.372	9.73875	527.405	9.11502	507.298	14.2575			618.474	8.87659	561.13	7.0587	577.259	10.9812	574.214	10.9401	1.25	1.46	1.14	632.293	605.148
0433	Norte	CENTRO PRIVADO	17	1	24	1	10	1	1	1	2	Interna	Interna	S	433.368	16.0121	503.327	13.8097	455.423	20.4053	65.1261	57.2549	68.75	70.9939	53.5294	50	479.307	12.8585	505.279	20.4327	462.099	20.766	476.023	19.6923			477.777	23.9238	489.656	12.5222	461.527	12.3507	509.632	17.6358	0.78	0.77	2.65	564	447.345
0434	Sur	CENTRO PRIVADO	53	2	52	2	57	2	1	2	2	Interna	Interna	S	495.249	7.92683	543.977	8.11841	450.582	10.4595	63.2857	80.8497	77.3284	78.8966	56.6667	47.148	540.932	8.46819	526.153	10.1838	481.992	6.31591	520.182	10.2722			514.131	10.8003	536.502	12.3008	542.112	14.5901	540.327	11.3057	0.39	0.54	-0.16	540.208	475.637
0435	Capital	CENTRO PRIVADO	60	2	68	3	71	3	1	2	2	Externa	Externa	S	481.568	9.93384	518.849	9.79291	500.029	10.5949	68.6576	70	72.3599	72.0571	64.4828	58.6207	538.437	8.83458	527.918	10.0227	528.27	11.7668	480.315	12.024	605.107	47.0242	547.449	11.6752	485.051	11.044	487.084	10.8348	508.682	12.8048	0.90	0.76	0.07	558.47	535.246
0436	Capital	CENTRO PRIVADO	72	3	74	3	68	3	1	1	2	Externa	Externa	S	463.282	9.02721	563.618	9.68404	512.627	9.24378	69.3367	63.0952	73.6356	86.8383	70.7246	59.4203	531.824	6.23308	517.706	7.57766	545.732	10.9782	517.301	12.7612			493.592	8.00403	516.475	7.50745	579.094	12.0864	521.007	10.5335	0.97	1.32	1.02	506.718	477.284
0437	Sur	CENTRO PRIVADO	51	2	58	2	49	2	2	2	2	Interna	Interna	S	429.627	12.244	436.107	8.51545	447.151	12.2207	63.5854	55.6863	47.549	61.3928	56.6667	46.1676	517.471	6.97561	499.349	10.3841	494.542	8.53254	477.935	8.30176	540.253	36.7937	462.545	13.0111	466.354	10.536	484.418	9.71776	495.074	9.3393	0.34	0.51	-0.69	481.355	442.391
0438	Capital	CENTRO PÚBLICO	20	1	22	1			2	2		Externa		N	475.211	18.9086	458.284	18.2895	559.272	11.4392	79.2857	60	46.875	70.1149	88.3333	66.6667
0439	Sur	CENTRO PRIVADO	30	1	23	1	19	1	2	2	2	Interna	Interna	S	493.697	19.2493	418.963	10.7951	506.776	16.085	66.5714	74.2667	31.75	69.2414	69.2	58.5455	505.012	13.248	504.174	12.4945	538.197	15.0477	550.494	22.4029	538.944	50.9943	428.248	31.8986	408.905	24.4118	468.034	30.0926	401.963	34.3521	-1.04	-0.79	-1.05	441.607	374.809
0440	Capital	CENTRO PÚBLICO	48	2	45	2			2	2		Externa		N	465.851	23.1812	422.676	13.6393	434.101	22.5382	65.4018	68.0392	41.3603	60.4462	55.8824	42.7807											434.67	24.8459	457.863	28.4102	458.194	28.4707	460.02	26.8419	-0.83	-1.61		475.757	407.271
0441	Sur	CENTRO PÚBLICO	51	2	50	2			2	2		Interna		N	401.156	14.4973	379.211	13.7217	406.983	11.9049	54.5455	53.5606	38.9205	43.4953	50.9091	36.8802											477.302	17.5036	410.822	9.85265	456.687	13.1249	450.776	10.3349	-1.75	-2.56		506.302	431.73
0442	Capital	CENTRO PÚBLICO	26	1	44	2			1	1		Externa		N	449.003	10.8906	439.012	10.6151	492.05	13.4911	59.6273	68.4058	52.038	56.5217	65.2174	56.1265											465.551	8.77387	511.576	10.6041	500.905	14.4832	490.366	16.0902	-0.55	-0.32		457.267	475.783
0443	Capital	CENTRO PRIVADO	25	1	26	1			2	2		Externa		S	558.024	19.9603	513.5	10.6202	603.877	17.6213	83.6735	77.3016	65.0298	80.4598	86.6667	76.6234											509.578	10.2423	481.456	13.1836	552.056	17.4533	567.485	13.8079	-0.39	-0.42		529.09	484.211
0444	Sur	CENTRO PÚBLICO	67	3	59	3			1	1		Interna		N	520.527	12.9688	584.914	10.9171	538.318	13.814	72.995	76.3743	82.3465	84.5735	68.2456	66.3477											478.063	10.8277	539.57	9.26714	487.333	11.4458	527.234	10.8449	-0.43	-0.58		486.091	470.838
0445	Capital	CENTRO PÚBLICO	25	1	21	1			1	1		Externa		N	568.523	11.1287	555.143	17.6662	557.695	14.9071	78.2738	87.9167	78.2552	78.7356	70	72.5379											546.911	20.8753	607.754	14.5864	533.064	31.8323	501.641	24.3743	1.25	0.41		573.662	523.133
0446	Sur	CENTRO PÚBLICO	69	3	74	3			1	1		Interna		N	472.9	7.62472	435.748	6.85543	466.22	8.94688	65.2747	71.2308	46.1538	61.6446	60.7692	50.0699											497.376	9.89128	495.478	10.6318	403.953	9.50841	427.617	10.9407	-0.60	-0.23		519.665	477.788
0447	Capital	CENTRO PRIVADO	73	3	70	3	71	3	1	1	2	Externa	Externa	S	502.946	9.89184	527.47	8.28018	529.819	9.39944	69.1964	75.8216	72.092	76.2452	72.3944	63.6364	527.942	9.52985	514.622	7.60692	515.665	9.46213	515.063	13.2092			631.586	10.1143	607.038	8.04484	559.441	13.5385	541.612	14.7106	1.31	1.55	1.25	659.395	606.161
0448	Sur	CENTRO PRIVADO	51	2	50	2	52	2	1	1	2	Interna	Externa	S	496.425	12.0586	508.98	9.60135	474.542	13.9147	66.2857	76.5333	58.7372	83.3793	59.1837	53.7106	527.364	6.99713	494.923	9.09263	497.921	9.50641	501.985	14.7519			523.322	11.7078	558.077	10.9164	477.973	10.4904	478.245	10.763	-0.08	-0.09	-0.34	550.622	506.943
0449	Norte	CENTRO PRIVADO	87	3	94	3	81	3	2	2	2	Externa	Externa	N	534.985	8.50397	577.674	6.79222	523.31	8.6616	76.5966	78.9683	79.5956	87.9513	65.7647	64.7594	550.748	6.71568	570.558	6.02351	479.985	7.99517	513.658	8.99454			583.679	7.7283	543.811	7.04108	513.309	10.9301	496.389	9.11215	1.33	1.20		603.037	562.07
0450	Oeste	CENTRO PRIVADO	15	1	23	1	27	1	2	2	2	Interna	Interna	S	484.686	24.889	411.945	10.1751	503.065	20.5626	63.6905	75.2778	31.25	65.5172	64.1667	59.8485	479.521	10.1071	483.216	13.074	468.01	7.74454	459.825	19.6628	516.127	13.7374	437.91	15.5261	427.784	15.4218	439.088	14.9925	451.376	15.6973	-1.66	-0.66	0.15	462.577	410.776
0451	Sur	CENTRO PÚBLICO	46	2	51	2			2	2		Interna		N	439.28	16.1782	420.294	14.2318	426.37	16.0746	52.2201	69.2593	38.0912	63.9329	50.8571	42.8571											446.839	10.3291	390.677	9.23146	429.823	11.1195	498.043	11.8392	-0.55	-0.29		472.147	413.939
0452	Norte	CENTRO PÚBLICO	64	3	60	3			2	2		Interna		N	467.9	14.2226	423.521	9.31382	456.636	9.76315	66.2338	66.5455	42.4107	60.8777	57.4074	48.6532											486.053	11.2037	465.011	7.46213	546.763	10.6386	516.408	10.4984	0.26	0.26		509.675	468.527
0453	Sur	CENTRO PÚBLICO	81	3	100	4			2	2		Interna		N	504.771	9.05995	474.231	7.18953	476.673	8.56206	65.7738	80	52.9948	73.7837	58.4507	54.4174											446.018	14.5344	456.328	11.2453	467.479	10.0654	479.656	11.055	0.28	0.19		457.695	438.512
0454	Capital	CENTRO PRIVADO	105	4	87	4	86	4	2	2	2	Externa	Externa	N	699.209	8.01174	698.347	7.73723	615.296	8.59577	93.2732	94.8693	92.0206	98.7278	83.9216	79.5455	563.103	10.7554	550.213	9.27345	531.642	11.8473	571.549	12.8813			497.762	6.93662	476.001	7.86437	507.622	9.0726	483.533	9.49322	1.25	0.93	1.07	515.921	481.254
0455	Sur	CENTRO PÚBLICO	70	3	62	3			1	1		Externa		N	483.939	11.1652	493.594	8.94337	446.578	10.1215	66.5254	72.3333	64.7917	69.5402	57.9661	45.2234											477.546	23.1577	528.336	17.3407	478.555	10.5949	462.986	15.8499	0.77	0.45		543.173	399.987
0456	Capital	CENTRO PRIVADO	54	2	54	2	98	3	2	2	2	Externa	Externa	S	464.883	10.7869	433.833	7.71952	433.428	9.39715	58.4034	73.9216	43.3824	63.8269	56.6	42.1818	493.013	7.00974	471.526	7.8685	457.546	10.3389	501.766	10.0806	511.209	20.1389	555.89	8.42639	441.291	11.5452	453.253	10.4949	477.621	10.6672	-0.29	-0.17	-0.22	565.171	543.234
0457	Norte	CENTRO PÚBLICO	15	1	25	3			2	2		Interna		N	477.554	21.5898	430.65	11.7225	456.869	19.3908	67.2619	69.4118	37.5	68.9655	57.0588	49.1979											523.614	37.5861	457.462	22.5576	486.678	25.0624	456.675	31.1092	0.85			511.573	532.043
0458	Sur	CENTRO PÚBLICO	78	3	78	3			2	2		Externa		N	468.213	10.4522	442.04	8.3763	454.399	10.0107	63.6417	69.5628	45.7157	65.4616	55.6667	48.7121											447.001	10.6505	457.602	9.56259	463.712	15.3071	474.732	13.1889	-0.02	0.10		455.385	438.038
0459	Capital	CENTRO PRIVADO	119	4	118	4	157	5	1	1	2	Externa	Externa	S	519.657	6.97374	495.811	6.07341	510.788	7.60175	70.614	80.4386	60.9923	75.1361	69.0351	59.7687	540.279	4.67895	561.216	5.78622	549.169	5.41217	537.884	9.07325	487.594	37.0448	489.203	5.93284	489.266	4.53075	561.214	10.4802	568.188	7.89869	1.50	1.39	1.26	495.592	485.387
0460	Este	CENTRO PÚBLICO	48	2	39	2			2	2		Interna		N	431.576	16.277	461.967	9.97001	501.626	16.0354	66.8831	53.7374	48.6742	72.5183	73.4375	55.3977											498.897	26.2529	436.563	21.6474	498.079	15.6197	499.309	14.4359	-0.75	-0.07		564.025	443.788
0461	Sur	CENTRO PÚBLICO	74	3	78	3			2	2		Interna		N	519.734	10.7162	408.808	7.67759	468.285	9.1087	68.5111	81.1429	44.6429	49.2472	60.1408	51.0243											503.487	8.9035	446.382	9.61958	458.427	9.88968	478.775	10.043	0.40	0.13		518.502	494.812
0462	Capital	CENTRO PRIVADO	72	3	79	3	65	3	1	1	2	Externa	Externa	S													508.521	6.83582	524.42	8.95023	628.406	9.63423	525.511	11.2399			530.668	9.98139	610.737	8.87755	563.462	10.764	503.26	9.50834	1.07	1.21	0.92	562.11	491.141
0463	Capital	CENTRO PÚBLICO	82	3	81	3			1	1		Externa		N	545.154	8.90059	538.616	7.68236	543.815	10.1472	75.8349	82.381	81.6153	70.712	72.0779	67.4144											569.011	9.79394	570.878	6.87306	603.477	9.39187	565.222	9.29929	1.43	1.36		584.801	552.816
0464	Sur	CENTRO PRIVADO	98	4	105	4	70	3	2	2	2	Interna	Externa	S	478.319	7.56424	494.481	4.96772	470.21	7.52723	64.3272	73.2157	63.7355	72.935	61.2941	51.0695	516.992	8.43415	520.049	8.84101	494.709	12.2655	511.759	12.0846	581.859	28.7089	499.072	7.3308	415.66	6.26133	469.655	7.81547	475.566	7.77659	1.08	0.21	0.25	526.046	483.951
0465	Sur	CENTRO PÚBLICO	42	2	50	2			2	2		Interna		N	448.751	12.9155	385.499	11.1642	431.794	13.6488	61.3445	65.2941	29.136	55.2738	55.2941	42.246											476.207	10.8526	425.401	12.5807	470.126	10.3405	488.818	15.4841	-0.10	0.31		472.486	480.083
0466	Oeste	CENTRO PRIVADO	31	1	33	2	30	1	2	2	2	Interna	Interna	N	534.54	13.3568	586.121	14.4576	530.614	20.2351	70.936	84.5977	79.9569	88.1094	70.3448	62.6959	580.058	7.02282	578.014	10.7067	612.759	6.6913	510.135	15.3255			461.889	13.4507	527.245	15.3004	540.441	13.7128	509.563	11.7726	0.87		1.08	488.614	420.774
0467	Capital	CENTRO PÚBLICO	51	2	51	2			2	2		Externa		N	574.929	12.3819	506.506	10.2335	495.65	10.8909	75.656	89.2517	62.4362	77.4103	64.2857	57.4212											569.168	13.5817	535.317	14.8909	524.602	12.6128	502.361	12.096	1.28	1.41		604.631	539.161
0468	Este	CENTRO PÚBLICO	44	2	49	2			2	2		Interna		N	491.89	12.8771	341.095	14.94	411.721	14.9722	55.5102	85.5882	31.6071	33.9901	46.2857	40.1299											394.579	17.6655	342.049	16.0886	389.841	12.07	414.256	14.0172		-1.90		420.19	374.535
0469	Oeste	CENTRO PÚBLICO	45	2	33	2			2	2		Interna		N	446.226	11.9537	365.402	13.6791	442.042	12.667	58.8776	67.3529	39.4643	36.3547	54.1176	45.5882											433.533	25.5216	492.165	26.3959	466.266	14.1415	460.188	22.3514	-0.37	0.55		425.009	438.183
0470	Capital	CENTRO PÚBLICO	21	1	25	1			1	1		Externa		N	525.068	26.5326	563.39	24.6827	480.011	26.7068	64.6104	86.6667	74.1477	86.5204	55.4545	56.6116											523.605	16.668	482.673	7.53566	443.409	16.4747	422.731	19.3823	-0.25	-0.33		526.136	520.758
0471	Sur	CENTRO PÚBLICO	51	2	49	2			2	2		Interna		N	438.375	14.1313	434.04	12.9903	488.266	14.0911	58.2827	63.8298	47.008	63.3896	60	57.06											481.529	14.1594	452.168	12.1848	488.39	13.4035	484.02	13.026	-0.25	-0.25		497.181	459.79
0472	Este	CENTRO PRIVADO	54	2	63	2	81	3	2	2	2	Interna	Interna	S	456.822	13.5414	407.811	6.81485	443.917	12.4248	61.2045	67.6471	38.9375	54.2934	59.6	43.5455	494.676	9.76271	476.091	10.2567	465.978	10.4475	494.912	9.80163	509.363	27.8136	438.2	8.83093	462.783	10.9441	468.514	9.64197	448.514	10.8551	0.58	0.40	0.51	459.742	411.688
0473	Sur	CENTRO PÚBLICO	48	2	52	2			2	2		Interna		N	508.9	18.1004	385.996	16.9761	479.039	17.13	68.6636	77.7778	41.8347	45.0501	62.4138	52.8213											457.113	11.1548	459.852	11.6614	504.021	10.8852	512.639	12.4379	-0.18	-0.04		455.561	459.76
0474	Este	CENTRO PRIVADO	37	2	27	1	52	2	2	2	2	Interna	Interna	S	491.077	16.1669	489.317	10.2394	479.611	14.4265	63.4694	76.2857	68.125	64.335	58.2857	55.1948	506.985	9.76752	468.674	13.487	487.851	9.28332	489.804	11.877			459.238	14.9927	406.501	13.6782	503.822	13.9708	441.125	18.5867	0.69	0.14	-0.04	486.298	432.178
0475	Capital	CENTRO PRIVADO	25	1	24	1	22	1	2	2	2	Externa	Externa	S	472.796	16.7395	465.395	11.1581	431.136	16.85	59.4643	75.6667	57.9688	63.9655	56	41.3636	522.066	20.0066	512.332	25.566	467.64	35.0148	426.2	34.7002			479.029	21.3691	450.486	17.5848	501.537	17.9391	485.755	21.6852	-0.53	-0.95	-0.34	509.022	456.534
0476	Este	CENTRO PÚBLICO	48	2	51	2			2	2		Interna		N	499.192	13.0741	433.16	9.16464	474.74	10.344	70.4887	73.5965	40.8717	66.2432	64.7368	50.9569											522.792	10.3535	460.167	14.4859	460.885	10.2315	490.283	11.2317	-0.36	-0.43		523.753	522.081
0477	Capital	CENTRO PÚBLICO	78	3	123	5	11	1	2	2	2	Externa	Externa	N	575.562	11.2607	525.273	12.8904	574.912	9.44733	77.2449	87.2381	75.3125	66.9458	81.0145	71.8709	534.206	22.1633	486.394	27.4168	506.071	33.1911	484.815	28.1279			502	9.34122	532.174	9.35642	505.547	9.00042	528.167	8.35949	1.04	1.24	0.02	529.174	474.282
0478	Sur	CENTRO PÚBLICO	65	3	48	2			2	2		Externa		N	528.119	10.2903	491.49	10.3394	488.506	11.1276	73.0159	80.3636	63.7731	68.3386	65.3704	53.9562											494.988	10.5902	426.929	19.8518	457.232	13.767	513.604	17.4092	-0.60	-1.21		498.923	487.448
0479	Sur	CENTRO PÚBLICO	81	3	68	3			1	1		Interna		N	454.856	8.7133	473.183	6.80907	480.608	10.3951	64.0693	65.4545	57.197	68.5998	64	52.9371											461.626	11.3486	495.209	6.79432	509.687	8.82386	495.349	9.57306	0.03	0.31		494.963	434.539
0480	Oeste	CENTRO PÚBLICO	46	2	50	2			1	1		Interna		N	525.446	19.1073	594.96	17.599	543.493	17.4907	79.402	69.6032	79.9419	85.8861	74.5238	64.5022											520.997	12.6364	531.448	13.729	632.722	17.9246	518.385	14.9088	-0.85	-0.93		536.349	502.766
0481	Sur	CENTRO PÚBLICO	53	2	54	2			2	2		Interna		N	442.326	12.5388	437.194	11.5027	454.406	11.8209	56.5747	67.0455	51.9176	57.3668	53.7209	49.5772											454.923	12.6732	456.499	10.3449	444.536	10.668	463.422	13.8362	-0.10	0.08		465.301	438.837
0482	Capital	CENTRO PÚBLICO	44	2	29	2			2	2		Externa		N	460.469	12.8748	453.876	12.5511	466.624	15.5268	64.1865	66.9444	55.3819	60.9195	56.9444	51.3889											429.788	15.2619	389.61	10.8246	417.396	17.9988	461.088	20.6657	-2.01			452.644	401.218
0483	Capital	CENTRO PRIVADO	50	2	52	2	53	2	2	2	2	Externa	Externa	S	485.878	12.3018	432.636	9.05277	487.786	11.3138	64.2857	75.6944	52.6042	53.3764	61.7021	55.9961	488.779	9.88028	480.103	15.5042	606.319	24.5892	517.507	17.4994	513.262	22.2161	560.938	13.0509	497.541	14.1597	541.007	15.3616	515.69	12.5433	0.04	0.38	-0.77	595.898	528.774
0484	Sur	CENTRO PÚBLICO	66	3	84	3			2	2		Interna		N	509.376	9.96678	463.985	6.86322	474.096	10.0205	67.9147	80	45.6653	76.4641	60.3226	52.8592											485.762	10.2817	499.556	10.794	485.72	10.1181	525.287	7.54911	0.18	-0.25		512.6	463.293
0485	Capital	CENTRO PÚBLICO	67	3	68	3			2	2		Externa		N	444.613	16.4446	450.467	13.3106	463.74	12.6109	64.3484	58.0226	54.8729	59.4974	55.7895	50.8772											495.345	12.5928	408.48	10.5458	447.081	9.57402	469.446	12.0359	-1.11	-2.31		496.026	494.638
0486	Sur	CENTRO PÚBLICO	19	1	20	1			2	2		Interna		N	519.749	25.4134	486.962	11.8893	559.715	23.3286	73.3766	77.2727	58.5227	75.2351	74.5455	71.0744											509.23	15.449			489.155	15.8721	507.438	14.8091	-0.23			503.346	522.471
0487	Capital	CENTRO PÚBLICO	17	1	16	1			1	2		Externa		N	434.758	29.0385	526.986	18.6788	430.078	17.9407	61.7347	58.5714	75	73.2095	54.2857	41.8831											580.52	48.0851	393.633	54.903	488.002	26.8376	477.098	33.4741	-1.88	-1.58		636.973	552.293
0488	Capital	CENTRO PRIVADO	33	2	14	1			1	2		Externa		S	559.309	16.2752	627.828	10.6814	632.521	13.3398	82.4675	78.4848	89.4886	90.8046	86.3636	83.0579											572.238	18.5212	619.383	14.1163	569.329	35.5779	502.081	25.132	1.45	1.41		531.462	592.627
0489	Sur	CENTRO PÚBLICO	62	3	52	2			2	2		Interna		N							65.8333	68.5	45.5729	67.1839	63	51.6667											473.003	11.4636	450.135	16.4458	431.01	15.9831	498.194	23.7306	-0.10	-0.25		512.157	428.743
0490	Sur	CENTRO PÚBLICO	54	2	48	2			2	2		Interna		N	455.548	13.0722	516.957	10.3946	535.151	13.9521	76.5406	52.9333	69.9755	73.5632	68.6	65.5455											465.879	9.22015	532.196	12.4425	536.817	9.55881	512.724	10.7306	-0.75	-0.42		485.117	434.617
0491	Sur	CENTRO PÚBLICO	32	2	23	1			1	1		Interna		N	450.136	15.7895	458.698	13.399	452.57	18.4147	61.6071	65.8333	53.2552	65.3736	58.3333	46.7803											464.028	17.9716	503.696	18.3532	418.211	11.3515	452.706	14.3931	-0.07	-0.40		486.878	421.593
0492	Capital	CENTRO PÚBLICO	44	2	45	2			1	1		Externa		N	533.708	19.9472	523.421	15.9829	509.076	13.5186	67.0732	84.2063	72.9167	69.376	63.4146	61.0865											471.061	12.6503	525.38	17.8931	504.217	14.9363	520.747	12.2744	0.87	0.46		488.178	460.106
0493	Capital	CENTRO PRIVADO	48	2	40	2	46	2	2	2	2	Externa	Externa	S	415.071	16.3518	330.866	13.927	370.885	14.3921	48.5521	64.5045	19.5946	44.3616	39.4444	31.6919	493.864	17.2125	422.958	13.6089	478.33	15.7056	488.43	19.0689	523.489	30.1593	402.873	17.7791	400.012	7.56122	405.412	11.7979	425.539	13.7963	-1.36	-0.99	-0.50	437.285	362.389
0494	Capital	CENTRO PÚBLICO	37	2	39	2			2	2		Externa		N	483.392	14.2858	464.585	14.2908	474.902	13.0623	67.8571	70.5714	55.8929	64.6305	65.4286	50.7792											622.919	16.7978	509.094	11.5638	524.827	16.2491	556.584	13.4288	1.36	1.20		634.312	605.449
0495	Norte	CENTRO PÚBLICO	35	2	41	2			1	1		Interna		N	602.1	15.1753	648.666	22.0149	576.857	13.3455	81.7227	89.5098	87.6838	87.5254	80.5882	72.5936											594	13.781	584.358	9.77074	609.111	11.3894	608.048	16.0378	0.85	1.08		588.786	600.374
0496	Este	CENTRO PRIVADO	86	3	84	3	87	3	2	2	2	Interna	Interna	S	528.8	8.39466	483.521	8.14691	550.64	7.54589	73.4269	80.2381	62.2396	66.4614	76.0714	68.0736	543.258	6.49127	512.828	9.24352	513.527	5.89637	478.532	6.84498	583.491	25.9864	532.251	10.669	483.505	7.57055	570.273	10.2917	575.007	6.29089	1.09	0.68	0.74	542.243	526.85
0497	Oeste	CENTRO PÚBLICO	57	3	56	3			2	2		Interna		N	581.594	9.74363	567.015	11.9191	526.614	12.1287	74.4169	93.6054	73.7883	87.6144	72.6531	62.4304											555.76	14.1554	485.063	14.0282	501.411	10.1353	516.486	15.5581	0.49	0.47		563.705	550.829
0498	Sur	CENTRO PÚBLICO	35	2	46	2			2	2		Interna		N	523.945	11.7717	430.383	12.2244	454.692	16.7289	66.0714	86.4583	58.0078	46.444	58.125	47.8693											442.742	12.5159	437.022	13.1721	422.826	10.7172	460.248	17.7993	-0.66	-0.03		472.527	416.46
0499	Capital	CENTRO PRIVADO	48	2	51	2	49	2	2	2	2	Externa	Externa	S	429.225	12.7684	479.827	8.3167	506.735	13.2291	65.1568	54.6341	60.8994	67.9563	68.5366	58.4257	514.438	10.0092	456.584	12.5882	489.278	13.0734	437.227	12.6162	469.627	41.616	500.414	12.468	451.757	12.7893	480.375	11.0715	475.812	14.8591	0.05	-0.37	-0.59	535.901	463.153
0500	Capital	CENTRO PRIVADO	129	5	137	5	114	4	1	1	2	Externa	Externa	S	539.057	7.88647	529.952	6.82836	506.359	7.60024	68.5493	86.5633	69.1134	79.4975	66.3281	59.375	551.227	6.64442	523.072	5.67306	513.57	8.12362	501.278	9.04172			494.061	4.49838	512.358	5.03308	516.781	8.21552	499.429	8.25785	0.98	0.92	0.84	500.48	487.546
0501	Oeste	CENTRO PÚBLICO	53	2	50	2			1	2		Externa		N	484.592	10.2775	519.708	6.55378	503.367	9.10616	71.5774	68.9583	74.349	72.9885	67.9167	58.3333											451.882	9.35493	512.071	10.481	524.899	16.716	491.846	12.8999	1.33	1.23		459.359	442.625
0502	Oeste	CENTRO PÚBLICO	34	2	38	2			1	2		Externa		N	439.696	18.9627	467.268	14.597	426.312	16.3611	54.6131	67.6389	51.4323	70.977	56.6667	39.7727											432.037	17.7876	392.995	17.716	439.378	15.9093	431.436	16.705	-1.04	-0.62		472.286	391.789
0503	Capital	CENTRO PÚBLICO	51	2	59	3			2	2		Externa		N	392.779	18.4498	444.508	8.94102	413.272	13.1555	58.4249	45.7265	42.2276	69.9381	50.7692	38.6946											451.749	11.2962	420.741	14.0877	423.996	8.0283	454.196	11.9572	-0.82	-1.17		487.716	417.165
0504	Capital	CENTRO PRIVADO	25	1	21	1	19	1	2	2	2	Externa	Externa	S	520.806	14.9553	555.681	13.423	587.711	13.4216	74.8571	76.6667	77	82.4828	86.4	73.2727	507.676	15.7652	483.865	19.4402	519.771	26.9361	429.338	29.9095			519.559	23.4998	545.401	18.4422	489.707	19.7358	573.245	17.5648	0.26	0.91	-0.88	564.42	446.66
0505	Capital	CENTRO PRIVADO	51	2	50	2	60	2	2	2	2	Externa	Externa	S	436.621	9.26435	521.254	13.9955	547.496	11.4276	65.0162	58.6822	76.5625	65.5956	70.7143	69.5887	499.33	7.64751	456.588	10.416	456.111	12.5952	474.273	14.4209	539.814	20.8148	554.934	12.174	514.348	13.1277	433.193	10.677	477.334	12.5793	-0.89	-0.50	-0.25	566.01	534.737
0506	Oeste	CENTRO PÚBLICO	91	4	45	2			1	1		Externa		N	474.998	7.78601	566.813	9.77689	538.306	9.64495	71.6387	65.3968	75.0735	85.3955	70.119	66.7208											528.23	11.4376	553.665	8.66358	536.527	17.1221	536.828	12.3417	1.21	0.79		573.073	481.252
0507	Sur	CENTRO PRIVADO	60	2	54	2	57	2	2	2	2	Interna	Interna	S	487.628	8.29363	476.684	8.04198	455.113	9.42328	66.6667	74.9708	52.3575	75.9226	61.4035	46.571	539.15	6.81586	495.643	10.1359	487.161	7.83026	533.727	8.74281	564.474	11.0943	486.646	10.4878	515.362	10.0146	541.336	9.88154	475.883	10.6196	0.67	0.44	0.02	509.504	453.396
0508	Sur	CENTRO PRIVADO	83	3	122	5	41	2	1	1	2	Interna	Interna	S	537.472	9.7321	560.428	10.2135	566.9	6.52552	75.9259	79.6296	80.9414	76.6709	76.75	73.0682	537.286	11.8515	518.438	14.5898	496.781	8.78971	520.441	10.5823	496.242	23.447	550.642	9.36779	513.228	7.99751	541.536	8.7243	493.716	6.86269	0.53	0.78	0.57	570.733	524.37
0509	Capital	CENTRO PÚBLICO	94	4					1					N	501.937	9.00897	514.299	9.99704	519.623	8.23667	66.5329	78.3895	69.9438	71.7939	72.069	61.233																			1.19
0510	Capital	CENTRO PRIVADO	11	1	9	1			2	2		Externa		S	520.646	31.5889	689.942	19.1471	622.291	24.7139	76.9841	73.3333	93.4028	97.7011	87.5	81.25											464.387	27.8276	441.345	37.7535	494.884	28.5978	523.464	43.4962	-1.36	-2.29		426.99	473.736
0511	Sur	CENTRO PÚBLICO	27	1	43	2			2	2		Externa		N	470.763	17.1974	434.692	11.4085	492.299	15.7465	67.236	67.2464	41.0326	66.2669	54.3478	60.8696											474.513	12.7694	433.987	15.7854	434.139	13.5644	496.94	14.3299	-0.87	-0.51		484.078	462.136
0512	Oeste	CENTRO PÚBLICO	68	3	73	3			2	2		Externa		N	442.81	16.4984	449.55	9.71036	460.578	9.90706	68.2084	67.1038	54.252	59.5817	58.6885	49.0313											503.143	6.39584	512.903	12.8978	509.68	11.9652	507.193	10.9145	0.81	0.97		496.443	509.234
0513	Sur	CENTRO PÚBLICO	50	2	45	2			2	2		Externa		N	498.944	11.6659	434.156	10.7011	483.716	12.0151	67.5824	76.9231	50.6579	55.7913	63.5897	54.4289											457.35	8.48619	437.961	13.2554	499.943	15.2672	501.913	14.5219	-0.31	-0.46		467.47	441.833
0514	Capital	CENTRO PRIVADO	49	2	52	2	46	2	2	2	2	Externa	Externa	S	392.894	18.4207	358.437	10.8503	402.225	12.0897	61.9361	43.8596	26.1513	46.824	45	37.9187	512.616	11.4349	438.842	12.9249	493.133	12.057	456.677	18.8582	514.952	27.4492	434.611	10.9397	421.684	11.6262	453.599	13.876	469.053	17.4621	-0.94	-0.90	-0.57	455.979	415.278
0515	Capital	CENTRO PÚBLICO	26	1	24	1			2	2		Externa		N	577.706	10.7791	592.185	13.1575	604.885	16.1462	75.974	92.8571	81.25	90.9091	85	77.686											562.768	17.9912	500.689	15.9818	466.892	20.1967	539.599	19.642	-1.06	-0.86		565.825	559.032
0516	Oeste	CENTRO PRIVADO	73	3	87	3	105	4	1	2	2	Interna	Externa	N	516.065	9.57236	592.081	8.19793	535.266	10.4159	68.7996	80.5093	82.0312	88.6494	76.5278	62.8788	512.659	12.1295	557.213	10.3202	580.744	9.90363	525.082	11.242			533.039	10.6337	550.504	9.66311	601.977	10.4764	525.198	7.00543	1.47	1.34	1.38	540.26	525.647
0517	Oeste	CENTRO PRIVADO	66	3	99	4	57	3	2	2	2	Externa	Interna	N	505.127	10.7828	522.251	7.64178	486.147	10.4378	70.6473	75.0521	71.9238	75.4849	62.9688	55.1136	526.338	7.97247	549.349	9.14776	546.784	8.09207	553.638	10.7141			513.779	7.74557	539.366	7.19236	526.15	9.5076	540.617	8.58721	1.37	1.54	1.44	538.502	486.308
0518	Oeste	CENTRO PRIVADO	136	5	117	4	103	4	2	2	2	Interna	Interna	S	575.729	8.26784	591.06	8.16501	567.263	6.31253	79.1667	85.5556	79.5327	88.9407	82.197	69.7314	510.515	7.61894	548.182	7.13819	578.46	7.3497	509.341	8.85622			554.043	9.8289	588.121	8.15888	543.738	8.55266	517.085	6.88789	1.24	1.33	1.21	596.651	519.38
0519	Oeste	CENTRO PRIVADO	28	1	28	1	25	1	2	2	2	Interna	Externa	S	475.237	18.4446	465.66	18.2027	524.275	21.1299	61.4286	73.8667	61.125	59.0345	69.6	62	486.897	13.3705	466.843	14.0474	554.075	14.7771	508.433	29.6059	561.59	20.1802	496.703	21.7	429.867	13.0967	465.01	15.0363	471.116	13.899	-0.21	0.24	-0.07	487.016	518.499
0520	Este	CENTRO PRIVADO	60	2	60	2	41	2	1	2	2	Interna	Interna	S	628.063	14.5809	677.443	14.3337	536.447	11.9306	91.2987	83.8182	89.6591	94.7962	76.7273	62.9752	662.932	7.66036	520.489	9.44267	573.989	10.2553	716.586	8.84166			523.798	12.1904	539.471	11.9165	509.332	12.8297	523.51	11.1568	0.13	0.47	-0.39	516.056	533.625
0521	Capital	CENTRO PRIVADO	78	3	81	3	68	3	2	2	2	Externa	Externa	S	514.049	8.5272	484.936	7.37882	499.349	8.76027	68.2282	80.8225	58.6851	72.5481	66.8421	57.4163	567.57	5.73708	509.933	10.728	508.347	9.39894	551.798	12.2892	525.021	17.7626	491.552	5.8191	515.762	8.49787	495.914	10.9706	488.956	11.0094	0.77	0.80	0.56	514.982	477.494
0522	Este	CENTRO PÚBLICO	52	2	49	2			2	2		Interna		N	534.54	12.0717	536.48	14.9092	552.279	11.3532	73.9362	80.9929	72.0745	76.5957	76.5116	68.3932															590.193	45.0871	588.26	25.9355	0.13	-0.05
0523	Este	CENTRO PRIVADO	109	4	72	3	47	2	1	1	2	Interna	Interna	S	538.162	8.77637	560.102	6.62444	568.517	8.27046	75.3682	80.0351	81.5077	79.7369	77.1579	72.0096	533.986	8.7887	552.562	8.44563	631.194	10.2815	693.941	8.74141			514.668	13.1706	544.595	8.58564	529.592	9.2912	502.224	11.1068	0.77	0.62	0.28	561.028	477.817
0524	Capital	CENTRO PRIVADO	73	3	82	3	65	3	2	2	2	Externa	Externa	S	495.797	11.2496	477.151	8.05347	510.331	11.0645	68.177	74.5274	69.807	57.0487	68.3582	59.7015	528.321	7.81586	511.89	8.48569	491.162	8.38361	473.709	11.1971			504.013	7.90399	535.047	8.40877	522.179	10.7139	526.866	10.5051	1.09	1.15	0.75	522.939	477.399
0525	Capital	CENTRO PÚBLICO	36	2	14	1			2	2		Externa		N	280.397	23.458	271.88	18.0246	332.681	16.3854	38.0952	26.9136	16.4352	27.9693	30	26.0943											364.101	27.2314	332.871	54.8955	368.147	23.4127	428.027	43.3629	-1.77	-1.58		385.571	347.998
0526	Capital	CENTRO PRIVADO	25	1	25	1	25	1	2	2	2	Externa	Externa	S	456.931	18.8566	396.34	13.8922	453.981	15.3877	62.7143	65.8667	31.5	58.6207	54.5833	49.4318	528.598	13.7181	462.802	15.5708	534.13	17.5858	424.461	38.0082	527.541	31.5357	484.782	15.5439	469.217	15.9085	473.915	15.6239	475.725	23.0771	-0.37	-0.68	-1.13	496.544	466.485
0527	Capital	CENTRO PRIVADO	37	2	54	2	50	2	2	2	2	Externa	Externa	S	494.795	14.0571	440.539	11.5095	438.733	15.2131	63.7605	78.0808	57.7206	52.0284	56.0606	43.9394	527.706	11.0098	521.128	9.66093	523.105	11.6216	489.194	18.3261	483.483	34.5313	500.549	9.17539	479.479	9.09374	505.087	13.4583	501.036	12.3236	0.55	0.55	0.24	510.322	483.06
0528	Sur	CENTRO PÚBLICO	79	3	41	2			2	2		Externa		N	376.031	10.0038	283.199	7.0781	396.522	10.8673	53.1056	45.6667	25.5357	17.5814	44.2647	37.2326											473.036	15.6001	443.426	17.7406	473.172	16.6592	482.188	17.9128	-1.66	-1.50		475.319	470.468
0529	Capital	CENTRO PÚBLICO	75	3	50	2			1	1		Externa		N	548.667	9.17536	549.432	9.30981	508.203	8.89575	73.4909	85.5869	78.7412	76.7363	67.6056	59.475											485.821	11.9745	574	7.07626	465.153	11.3486	528.708	12.6833	1.00	1.56		522.165	455.293
0530	Capital	CENTRO PÚBLICO	79	3	73	3			1	1		Externa		N	490.44	10.3263	505.289	9.06584	508.871	13.0928	64.7959	76.2434	70.3373	68.7466	67.7778	58.4416											517.087	11.3141	624.114	7.97668	534.373	14.9259	511.508	12.0167	0.30	0.43		540.026	498.589
0531	Capital	CENTRO PRIVADO	50	2	53	2	49	2	2	2	2	Externa	Externa	S	515.59	18.4962	447.571	13.7413	490.777	16.9903	68.769	77.1631	52.2606	60.2348	66.5957	53.9652	503.362	11.5701	500.602	12.1812	480.507	12.6418	484.403	12.6984	520.171	29.4784	570.823	13.1525	483.958	12.1397	539.044	17.7422	499.918	14.0525	0.44	-0.34	-0.70	586.111	561.453
0532	Sur	CENTRO PÚBLICO	47	2	17	1			1	1		Interna		N	465.833	11.3306	567.596	9.81453	511.002	12.5772	65.6656	67.5	76.6335	87.4608	67.5	59.6074											537.643	12.393	562.39	13.0204	523.441	14.1041	434.337	19.2435	-0.64	-1.55		533.622	548.7
0533	Sur	CENTRO PRIVADO	113	4	121	4	164	6	1	2	2	Interna	Interna	S	507.229	7.10933	509.833	6.84282	474.556	7.37396	67.4451	80	66.4583	75.0411	57.5962	54.2832	488.435	4.90494	474.742	5.48209	465.01	5.82078	477.718	5.53617			549.39	7.17579	468.081	8.24495	440.738	7.4569	471.932	8.77335	0.51	0.51	-0.17	562.451	536.575
0534	Sur	CENTRO PÚBLICO	52	2	57	3			2	2		Interna		N	417.395	12.7226	449.458	6.99666	446.291	15.4397	54.4118	60.4667	49.5711	65.1116	52.6531	47.0315											525.467	10.2179	448.246	14.5824	457.483	10.1995	445.48	11.3548	-0.44	-0.20		536.755	504.672
0535	Sur	CENTRO PRIVADO	60	3	55	2	22	1	1	2	2	Interna	Interna	S	484.308	11.2547	504.735	7.19023	536.629	10.6	65.8665	72.8415	69.6209	70.3222	64.5902	68.8525	528.783	8.95945	540.02	19.6081	525.253	13.3913	522.966	13.4107			414.797	11.0128	480.907	14.0586	459.759	9.04577	466.174	11.632	0.93	0.67	0.02	452.883	396.269
0536	Oeste	CENTRO PÚBLICO	23	1	26	1			1	1		Interna		N	393.002	20.9174	413.893	19.5196	370.464	20.9792	55.8036	49.375	40.625	58.4052	36.25	33.2386											523.939	27.7531	510.748	14.5005	514.443	22.0579	460.409	21.4833	-1.55	-0.56		546.159	490.609
0537	Este	CENTRO PRIVADO	108	4	107	4	79	3	1	1	2	Externa	Interna	S	490.403	8.28837	538.197	7.08052	460.425	7.86657	67.551	73.3651	69.9405	82.5265	54.8571	50.7792	520.611	6.18156	547.341	6.92055	515.815	7.36335	510.837	8.51118			494.167	7.47091	586.197	5.41712	496.009	8.40169	508.906	9.27141	1.01	0.87	1.14	503.569	486.444
0538	Capital	CENTRO PÚBLICO	21	1	14	1			1	1		Externa		N	472.477	18.8823	511.704	14.3626	470.842	19.5772	68.2143	67	62.1875	80.8621	55	53.6364											496.352	22.6234	503.756	27.5061	450.738	24.5689	517.759	27.3855	-0.02	0.25		491.678	498.105
0539	Capital	CENTRO PÚBLICO	35	2	25	1			1	1		Externa		N	532.313	18.9442	528.492	25.8952	503.705	20.6369	66.6256	85.2874	71.444	75.2675	60	61.9122											525.212	19.848	487.871	20.889	425.204	14.3292	423.352	19.2126	-0.06	-1.03		529.289	516.245
0540	Oeste	CENTRO PRIVADO	129	6	133	6	109	5	2	2	2	Interna	Interna	N	608.957	8.85556	622.726	8.40137	643.877	7.02107	86.2039	85.5645	81.4264	94.5332	89.7581	83.6144	547.928	5.22875	590.825	5.45858	582.516	5.26778	623.131	5.79612			555.988	7.47342	610.649	5.99623	628.926	7.73682	635.416	8.73826	1.39	1.44	1.62	589.746	527.857
0541	Capital	CENTRO PRIVADO	151	5	146	5	123	5	1	1	2	Externa	Externa	S	494.968	6.30253	480.27	5.73661	498.456	6.48087	69.0148	74.0509	67.0043	60.9195	67.5862	56.8025	532.09	5.4538	532.25	6.58895	557.046	9.34419	522.382	8.03184			532.956	9.06666	539.834	5.79178	551.794	8.32286	498.531	8.04513	0.92	0.72	0.70	562.967	500.087
0542	Este	CENTRO PÚBLICO	62	3	79	3			2	2		Interna		N	463.355	13.8125	478.584	10.3738	463.55	8.25551	69.2208	61.5152	59.375	67.837	57.8182	50.7438											501.982	13.2613	451.064	13.2307	462.856	8.72095	476.809	7.52294	0.38	0.19		522.736	483.821
0543	Norte	CENTRO PÚBLICO	44	2	39	2			1	2		Externa		N	463.66	12.5235	489.585	10.2825	492.542	13.088	67.1053	65.0877	57.3191	76.7695	58.6486	58.9681											464.056	11.8832	486.326	12.7272	478.883	15.8742	509.199	18.0145	-0.12	-0.39		493.259	438.504
0544	Sur	CENTRO PRIVADO	57	2	58	2	60	2	2	2	2	Interna	Externa	S	493.442	10.8248	502.083	10.7385	519.643	10.0861	69.1138	73.3333	58.6227	78.6718	65.7407	64.0572	526.195	7.10651	493.766	9.89774	525.753	9.25729	506.454	9.64763			582.137	13.0907	507.027	10.5734	521.683	12.3847	528.458	11.4137	0.38	0.84	-0.04	644.524	543.145
0545	Sur	CENTRO PÚBLICO	2	1	5	1			2	2		Interna		N	466.681	104.375	466.943	41.6259	494.149	72.2044	62.5	68.3333	65.625	56.8966	70	54.5455											328.659	66.7021	474.309	21.8095	481.16	37.3637	463.198	19.618	-0.88			440.767	216.552
0546	Este	CENTRO PÚBLICO	66	3	62	3			2	2		Interna		N	463.258	10.2627	451.851	8.64626	422.541	9.11429	60.8491	70.7407	49.0741	66.986	48.8462	42.1329											383.368	11.7672	362.22	12.3553	418.939	7.55053	421.189	11.7971	-0.49	-0.74		422.541	363.781
0547	Sur	CENTRO PÚBLICO	51	2	44	2			2	2		Interna		N	430.44	15.4604	395.485	10.1541	478.815	14.9921	62.7706	56.3636	29.3561	59.3521	61.875	53.267											436.191	10.1063	406.954	13.4876	427.941	12.2288	448.325	12.3853	-1.42	-0.53		450.66	419.913
0548	Sur	CENTRO PRIVADO	50	2	53	2	52	2	2	2	2	Interna	Interna	S	495.601	9.74069	441.609	8.1472	442.69	12.6655	65.5	78.3333	43.4375	68.6897	54.6	46.3636	506.888	7.54838	468.011	10.5664	487.098	7.51774	457.819	11.2556			520.542	14.5558	423.018	13.131	423.344	8.37133	478.783	13.8676	-0.56	-0.34	-1.17	546.166	505.328
0549	Sur	CENTRO PÚBLICO	52	2	24	1			1	1		Interna		N	458.209	15.1123	484.835	12.856	465.698	12.4764	63.0159	65.303	65.9722	63.2184	60.6667	50.202											499.864	18.8138	491.152	12.322	490.849	17.1534	502.566	21.4157	-0.22	-0.51		517.419	484.064
0550	Norte	CENTRO PÚBLICO	50	2	44	2			2	2		Externa		N	429.887	13.8449	421.639	13.7497	401.579	12.5811	58.8346	60.4386	40.9539	57.078	45.5263	37.5598											480.373	16.6539	462.277	12.2169	436.311	12.4266	473.523	18.2074	0.41	-1.37		485.623	474.017
0551	Sur	CENTRO PÚBLICO	45	2	43	2			2	2		Externa		N	545.935	11.1048	422.27	10.5318	470.21	10.664	65.2824	92.9457	42.8052	57.899	55.3488	53.9112											546.748	16.0897	488.007	12.6676	507.856	15.8983	521.384	16.8121	0.31	0.61		557.671	531.971
0552	Sur	CENTRO PÚBLICO	73	3	42	2			1	1		Externa		N	520.203	11.3667	551.394	9.0872	551.59	12.9481	69.8758	79.5098	75.9511	80.9095	70.4478	68.5889											437.212	14.0672	509.55	17.3722	473.566	14.2582	445.834	18.6888	-0.33	-0.81		456.347	415.951
0553	Este	CENTRO PÚBLICO	96	4	93	4			2	2		Interna		N	481.605	7.82438	492.987	7.68857	494.875	8.51033	66.7647	72.1176	59.747	74.5639	66.2353	56.2567											518.775	14.835	511.398	9.38682	483.75	9.79935	507.048	10.4633	0.78	0.80		553.646	494.074
0554	Capital	CENTRO PÚBLICO	50	2	50	2			2	2		Externa		N	440.131	19.3904	408.113	10.8693	405.214	16.6379	55.4082	65.1429	31.9853	63.8945	53.1429	35.5844											435.628	13.3453	346.3	17.6957	437.99	18.1302	454.45	15.6724	-1.08			472.93	398.326
0555	Este	CENTRO PÚBLICO	49	2	51	2			2	2		Interna		N	485.932	12.9772	469.013	8.47268	480.677	12.8956	64.3601	74.375	56.4453	67.7443	61.6667	53.6932											484.507	11.0275	488.014	7.3152	505.041	9.38018	467.524	9.54075	-1.09	-0.92		507.804	461.21
0556	Norte	CENTRO PRIVADO	37	2	42	2	41	2	1	2	2	Externa	Externa	S	499.258	14.3702	569.5	12.1486	542.613	13.5168	65.7563	78.3333	79.4118	84.1785	75	66.3102	530.979	7.78216	553.641	10.6508	515.077	13.2931	514.872	13.9456			476.384	8.28027	543.204	8.59211	498.777	13.2387	524.523	12.9841	0.69	1.42	1.08	490.948	463.207
0557	Capital	CENTRO PÚBLICO	106	4	126	5			2	2		Externa		N	478.261	8.36832	433.275	8.44808	449.175	8.48149	61.9898	74.9495	57.1338	49.1466	54.0816	47.7737											435.122	5.56511	414.107	6.51056	480.539	8.94346	453.323	8.32212	0.27	0.15		441.737	429.978
0558	Sur	CENTRO PÚBLICO	72	3	45	2			2	2		Interna		N	466.321	13.4286	466.269	10.2621	447.278	12.6628	60.1874	71.0556	59.7848	60.5992	58.8333	45.2273											464.803	11.959	451.726	11.9073	460.008	12.9724	447.467	11.2614	-1.24	-1.37		483.855	445.752
0559	Sur	CENTRO PÚBLICO	54	2	50	2			2	2		Externa		N	568.787	15.8018	518.954	12.4102	556.195	14.4869	77.4068	83.4752	68.8165	74.6148	74.3182	68.6983											520.812	13.4162	494.717	15.9506	523.141	14.1872	506.325	14.3464	-0.14			564.637	494.517
0560	Capital	CENTRO PÚBLICO	50	2	49	2			2	2		Externa		N	408.922	16.5485	413.48	10.7461	445.701	12.5457	57.3469	53.8095	43.9286	53.3005	60	44.1558											395.932	11.7898	298.531	20.109	378.926	10.8834	418.926	15.2549	-1.71	-1.61		415.352	380.153
0561	Sur	CENTRO PÚBLICO	48	2	39	2			2	2		Interna		N	548.099	14.8774	501.139	16.2479	533.392	13.8036	71.3054	87.4713	60.1562	77.2167	75.3571	63.474											465.895	16.612	429.329	15.2739	439.524	17.9188	499.669	17.4418	-0.91	-1.57		496.168	439.947
0562	Sur	CENTRO PÚBLICO	46	2	36	2			1	2		Interna		N	481.675	16.2428	509.184	12.2502	450.953	13.1649	66.115	71.9512	62.9573	76.8103	53.6585	48.7805											495.298	15.9823	485.315	12.2575	465.129	13.3922	478.697	12.4734	0.75	-0.11		504.574	480.611
0563	Este	CENTRO PÚBLICO	49	2	50	2			1	1		Interna		N	474.585	11.169	471.844	9.67227	489.535	11.4633	66.7702	69.4203	61.481	62.8186	63.0435	56.4229											470.432	13.0485	527.413	10.364	462.943	10.3982	442.483	14.4628	0.03	0.20		493.279	440.731
0564	Capital	CENTRO PRIVADO	134	5	122	5	145	5	1	2	2	Externa	Externa	S	536.172	7.7697	548.681	5.89199	514.812	7.55193	72.3485	82.1717	72.3044	85.0224	65.2672	62.3872	531.557	5.34221	528.375	5.38825	527.179	6.44522	518.622	9.49991			503.098	5.25384	514.998	5.24446	552.594	8.19189	558.917	7.38617	0.95		0.81	520.706	488.692
0565	Sur	CENTRO PÚBLICO	52	2	68	3			2	2		Interna		N	447.288	17.7416	440.066	13.8813	555.926	14.5563	65.1429	60.6667	48.0469	61.1034	73.2	71.0909											442.273	13.2096	451.664	13.9426	488.276	11.1137	473.831	12.0544	0.13	-0.42		458.957	427.106
0566	Capital	CENTRO PRIVADO	69	3	70	3	77	3	2	2	2	Externa	Externa	S	510.279	11.4038	444.615	8.72795	486.617	11.576	73.6905	73.3898	58.5938	53.1609	68.4746	52.4653	488.322	10.9763	439.594	9.63572	469.612	9.71693	461.942	10.7728			407.932	5.6568	486.304	8.76249	501.26	11.3313	510.975	11.2779	0.87	0.55	-0.02	417.437	396.46
0567	Capital	CENTRO PRIVADO	56	2	54	2	69	3	2	2	2	Externa	Externa	S	493.814	10.2377	465.094	8.39764	467.233	9.13885	68.2692	74.4872	44.5312	78.0504	60.1923	50.6993	490.558	13.1023	448.797	9.54207	472.147	10.2299	458.179	8.01697	572.371	35.5621	521.622	8.45217	490.234	12.6695	516.889	13.2621	499.486	12.6359	0.18	-0.02	-0.42	536.854	511.117
0568	Norte	CENTRO PÚBLICO	48	2	49	2			1	1		Interna		N	509.204	14.5417	510.018	11.4948	460.444	12.5962	68.1122	77.9365	64.6577	76.8473	52.619	52.1645													491.016	9.47993	482.513	11.9909	430.976	13.0771	-0.13	0.02
0569	Sur	CENTRO PRIVADO	58	2	52	2	56	2	1	1	2	Externa	Interna	S	534.72	11.8304	572.302	11.8641	492.657	12.1858	71.1735	82.9762	76.2835	86.1453	63.5714	56.25	505.994	7.66264	506.458	8.87854	518.922	8.09407	507.176	10.1009			511.546	8.75136	526.222	9.69	482.802	11.949	508.999	12.1744	-0.28	-0.10	-0.35	539.427	481.434
0570	Sur	CENTRO PÚBLICO	70	3	40	2			2	2		Interna		N	444.506	14.2099	417.409	8.88524	449.536	11.6063	58.0827	65.1149	36.4224	63.4604	56.7241	46.8652											450.538	14.965	434.99	17.3615	481.937	16.2271	470.846	16.5261	-1.04	-0.64		478.073	430.651
0571	Norte	CENTRO PÚBLICO	49	2	41	2			1	1		Externa		N	541.425	13.3762	569.927	11.9467	523.69	12.5144	72.1429	83.9259	77.2917	85.5939	70.8889	62.4242											527.276	17.6232	524.657	13.4308	529.645	13.3731	502.859	16.1483	0.92	0.87		589.043	487.97
0572	Capital	CENTRO PRIVADO	26	1	28	1	20	1	2	2	2	Externa	Externa	S	360.227	16.3377	421.074	14.7546	425.332	20.4492	57.6531	35.7143	45.3869	55.8292	42.8571	46.5368	486.417	16.8966	430.232	19.5309	471.065	18.7751	447.693	24.9617	507.001	29.2813	477.409	25.915	414.833	10.2894	446.085	15.1347	465.979	23.87	-1.53	-1.27	-0.49	500.481	502.763
0573	Capital	CENTRO PRIVADO	51	2	54	2	81	3	2	2	2	Externa	Externa	S	540.364	11.8866	578.31	13.3333	565.307	9.4423	78.028	78.8652	76.9947	86.5737	75.6522	72.7273	537.02	8.43268	482.543	10.7479	514.24	10.4677	506.987	12.0861	649.648	23.4601	567.913	10.1604	488.692	12.6605	596.166	12.2599	511.846	11.1561	-0.25	-0.31	-0.39	597.126	541.037
0574	Sur	CENTRO PRIVADO	53	2	57	2	92	3	2	2	2	Externa	Interna	S	517.968	11.6883	461.783	12.0839	511.613	12.7213	70.6845	79.2517	56.4453	64.3209	65.7143	60.9462	503.215	7.83017	465.931	8.98317	492.213	8.41377	495.212	7.45304	487.493	19.2974	527.189	11.0765	471.299	10.9233	501.884	10.9743	509.423	12.3904	0.49	0.72	0.03	564.074	504.005
0575	Capital	CENTRO PRIVADO	75	3	77	3	73	3	1	1	2	Externa	Externa	S	684.101	11.0089	648.133	11.2446	678.427	5.72216	90.7819	94.1892	93.5811	86.6729	95.4054	89.0663	517.017	9.23545	480.526	9.68445	508.964	15.3774	470.445	10.2254			461.153	15.8204	511.157	9.17684	541.611	9.15975	535.418	10.1418	-0.92	-0.70	-1.18	504.802	431.393
0576	Capital	CENTRO PÚBLICO	100	4					2					N	590.759	9.98415	515.75	6.89546	591.424	8.77969	80.2455	87.6042	71.5495	72.342	76.3542	77.5568																			0.52
0577	Este	CENTRO PÚBLICO	37	2	20	1			2	2		Externa		N	481.624	16.1397	422.418	12.6523	430.136	15.7106	63.0952	74.6667	45.2083	55.4023	51.3333	43.4848											480.916	26.3945	411.867	20.7312	438.223	20.5441	459.937	27.2529	-1.12	-1.82		528.696	457.026
0578	Sur	CENTRO PÚBLICO	59	3	74	3			1	1		Interna		N	538.137	11.8431	561.225	7.81179	540.645	9.6779	76.3923	78.9831	81.25	80.5961	75.2542	65.5624											533.564	7.52372	580.57	7.91046	552.546	9.02884	555.915	9.02661	0.33	0.32		548.02	521.011
0579	Capital	CENTRO PÚBLICO	23	1	23	1			2	2		Externa		N	443.265	17.0896	418.893	12.1674	489.395	16.2226	65.7895	59.2982	48.1908	50.9982	69.4737	53.3493											447.606	13.1855	457.163	21.8028	468.524	15.5873	463.62	25.8861	-0.68	-2.68		449.775	443.268
0580	Oeste	CENTRO PÚBLICO	25	1	27	1			1	1		Interna		N	464.143	19.8992	459.602	17.9349	459.332	17.0005	65.7738	64.8611	54.4271	62.2126	62.0833	47.1591											459.957	13.1	477.627	13.7096	510.023	16.3925	446.488	17.8794	-1.11	0.32		467.305	449.938
0581	Oeste	CENTRO PÚBLICO	47	2	33	2			1	1		Interna		N	438.549	15.2357	435.419	14.6822	478.417	14.7407	62.1622	60.2703	47.7196	62.3486	62.5	52.7778											453.162	18.0208	468.022	16.9103	444.769	19.2752	430.266	13.7555	-2.06	-1.50		481.265	419.95
0582	Sur	CENTRO PRIVADO	50	2	52	2	52	2	2	2	2	Interna	Interna	S	534.287	16.2691	553.493	11.9623	525.749	12.4178	73.3236	78.3673	69.1964	87.8958	67.5	64.3939	502.505	8.92523	475.642	11.9794	490.034	8.50068	464.775	11.9266	500.034	25.7118	509.934	14.0849	532.093	14.6887	485.982	12.1666	501.231	12.354	1.06	0.52	0.02	532.016	495.949
0583	Este	CENTRO PÚBLICO	11	1	19	1			2	2		Externa		N	493.167	36.2497	494.336	12.4977	489.531	26.4448	65.3061	76.1905	58.0357	79.803	60	57.7922											481.101	12.4707	413.293	13.8921	432.8	15.223	463.056	19.9298	-0.71	-0.59		500.897	452.82
0584	Sur	CENTRO PÚBLICO	49	2	48	2			1	1		Interna		N	509.542	9.73451	536.754	16.6624	460.12	13.6206	68.323	80.0725	70.3125	76.8366	59.5652	48.8142											475.934	15.2987	511.495	10.741	447.402	12.4397	462.592	13.2376	0.97	0.57		480.214	470.077
0585	Capital	CENTRO PRIVADO	28	1	24	1	18	1	2	2	2	Externa	Externa	S	481.449	17.5367	422.032	19.5385	488.21	18.6284	70.8571	67.2	42.375	61.2414	65.2	54.1818	467.782	14.4254	457.138	11.1044	451.606	17.5442	452.252	26.3929	545.313	39.9386	491.815	11.5216	538.988	14.7069	469.101	18.4358	521.727	19.3771	-1.11	-1.43	-0.60	495.92	489.29
0586	Capital	CENTRO PÚBLICO	75	3	58	3			1	1		Externa		N	487.301	15.9937	446.937	9.70996	458.747	11.1732	65.4167	71.5	57.8646	53.9655	56.1017	49.6918											503.218	8.96054	524.15	9.85266	438.051	10.8245	461.096	14.5167	-0.70	-1.41		519.474	475.222
0587	Capital	CENTRO PRIVADO	18	1	15	1	25	1	2	2	2	Externa	Externa	S	455.254	18.009	492.752	12.9524	526.538	23.9823	72.1429	58.2222	64.375	71.0345	71.3333	62.1212	420.009	19.2618	391.622	16.856	442.261	22.324	389.929	18.5935			472.429	18.4989	383.804	21.2864	417.977	20.6869	448.312	24.057	-1.43	-1.70	-2.38	465.498	477.05
0588	Sur	CENTRO PRIVADO	110	4	96	4	97	4	2	2	2	Externa	Interna	S	547.06	7.92033	599.849	10.7812	564.854	8.43182	76.7356	81.761	77.5354	89.8485	76	71.1255	518.817	5.40919	493.137	9.1816	640.345	7.79773	593.682	10.8498	540.435	16.3605	524.239	8.4866	462.907	5.53946	488.818	8.29926	542.999	7.60326	0.50	0.17	-0.18	540.658	513.504
0589	Este	CENTRO PÚBLICO	47	2	46	2			1	1		Externa		N	511.82	13.6488	480.085	13.0872	448.292	10.9752	66.746	81.037	60.0694	65.9004	54	47.6768											502.628	13.9805	531.991	11.5144	462.261	12.4014	448.564	16.093	0.83	0.23		535.879	461.064
0590	Capital	CENTRO PÚBLICO	70	3					1					N	513.624	10.467	517.711	6.90948	486.435	7.67322	71.7582	76.6667	79.2308	65.8886	57.8462	57.6923																			1.10
0591	Capital	CENTRO PÚBLICO	74	3	66	3			1	1		Externa		N	512.578	16.4654	519.279	8.19738	490.594	9.87881	71.1806	83.2407	69.6615	75.5268	65.7746	55.0576											514.406	11.4616	555.303	5.9423	539.955	12.5691	522.648	12.6558	0.82	0.97		545.599	497.668
0592	Capital	CENTRO PRIVADO	56	2	48	2	51	2	1	2	2	Externa	Externa	S	494.908	11.902	457.454	8.76828	474.339	10.4823	62.7551	79.3197	55.4209	62.2801	60	52.6902	505.662	7.26259	473.029	15.9274	515.418	14.6385	498.958	14.7109	516.57	35.1924	528.906	15.4262	462.114	18.4891	431.705	10.5659	449.628	12.5643	-0.82	-0.63	-1.46	552.494	507.677
0593	Capital	CENTRO PRIVADO	72	3	80	3	87	3	2	2	2	Externa	Externa	S	458.431	11.5352	454.271	6.85043	476.216	7.81447	62.9531	65.8081	48.834	68.7082	67.1875	50.2841	520.294	5.54522	470.702	7.7258	487.969	8.57574	493.06	10.498	589.782	28.6556	493.818	10.3576	455.216	9.5988	467.409	9.62725	486.804	9.55703	-0.02	-0.72	-0.34	513.494	475.828
0594	Este	CENTRO PÚBLICO	77	3	76	3			2	2		Interna		N	438.534	10.4821	435.806	10.515	450.815	9.81166	64.9351	58.3838	53.0769	54.9602	59.8485	44.4904											419.243	8.9139	392.423	8.52596	430.629	8.41835	462.012	10.8783	-1.44	-0.95		437.358	402.681
0595	Sur	CENTRO PRIVADO	53	2	45	2	36	2	2	2	2	Interna	Interna	S	464.728	11.008	517.546	10.2388	548.31	10.2567	72.7335	60.1307	71.9975	72.2812	76.9231	67.1329	487.699	9.75764	492.111	9.86245	470.812	10.6194	537.426	11.1489	534.669	26.778	484.607	11.8986	576.113	14.8179	562.917	14.8672	479.399	8.65761	-0.45		-0.74	495.038	474.176
0596	Norte	CENTRO PRIVADO	98	4	82	3	81	3	1	1	2	Interna	Interna	S	566.071	8.0496	557.597	6.7533	557.24	9.59379	81.421	82.3958	84.5052	74.7845	73.4737	69.7129	539.485	6.20647	571.341	5.61512	507.636	4.97985	534.108	8.37087			507.215	7.6151	554.071	6.98241	539.528	11.406	495.435	9.77272	1.17	1.25		522.162	492.268
0597	Capital	CENTRO PRIVADO	135	5	117	4	110	4	1	1	2	Externa	Externa	S	532.385	6.34259	532.355	6.9814	522.828	6.41062	74.8918	80.2273	73.3779	75.9666	71.2879	62.3623	539.184	7.95081	509.9	4.93214	520.508	8.37219	537.101	10.3267	460.211	34.9683	508.19	7.06702	542.997	6.27051	524.356	9.45535	500.906	8.89781	1.05	0.92	0.77	518.325	500.114
0598	Capital	CENTRO PRIVADO	49	2	48	2	69	2	1	1	2	Externa	Externa	S	525.967	13.9294	528.122	9.41082	508.263	15.2028	70.3647	80.5674	72.2074	76.9626	65.9574	58.8008	512.604	6.57527	501.481	9.54803	508.814	10.5378	517.374	12.2562	496.927	8.09481	512.32	8.7098	579.014	9.65918	533.11	11.0188	501.997	10.7509	0.89	0.85	0.89	536.269	482.669
0599	Norte	CENTRO PÚBLICO	21	1	21	1			1	2		Interna		N	466.269	23.7053	519.603	22.7086	489.942	21.5099	65.1261	66.6667	66.5441	76.4706	64.7059	55.0802											441.876	15.8697	415.689	16.8337	454.972	12.4633	490.133	19.5897	0.17	0.27		496.364	422.062
0600	Capital	CENTRO PÚBLICO	19	1	25	1			1	1		Externa		N	526.906	24.2726	609.833	19.7865	575.453	28.0076	71.2302	80	83.5069	90.0383	75	72.2222											513.066	21.8463	611.896	17.5487	489.45	22.4395	519.588	19.6335	0.61	0.78		576.848	462.951
0601	Capital	CENTRO PRIVADO	118	4	164	6	105	4	1	1	2	Externa	Externa	S	541.827	7.154	549.084	7.23918	525.231	6.84909	72.7717	84.5014	76.8588	78.8388	69.2308	63.7529	539.23	5.27472	572.994	5.1643	555.852	8.36466	531.539	9.96831			568.41	5.66674	508.192	5.77822	541.733	6.4435	525.333	7.43155	1.25	1.10	1.13	603.832	533.853
0602	Sur	CENTRO PÚBLICO	54	2	67	3			2	2		Interna		N	446.722	8.94396	383.352	8.19981	382.132	9.95416	52.7056	74.0404	22.9167	60.5016	40.9375	33.3807											424.104	15.9936	470.465	14.4775	417.539	17.8785	409.096	17.3619	-0.71	-0.94		453.277	390.764
0603	Capital	CENTRO PÚBLICO	26	1	38	2			2	2		Externa		N	321.114	24.019	345.49	13.8301	347.102	26.3059	38.0952	32.7778	26.7045	38.558	35	28.0303											483.872	13.475	345.145	12.9676	400.164	22.0581	446.984	18.4167	-2.04	-1.89		519.559	456.421
0604	Capital	CENTRO PRIVADO	52	2	55	2	59	2	1	1	2	Externa	Externa	S	543.275	11.8712	535.729	6.735	549.731	11.0032	71.2099	86.1224	77.9337	75.7213	74.6939	68.2746	547.046	8.42712	502.352	7.74831	478.093	9.36544	496.511	11.3378			518.389	8.56314	574.872	8.83394	568.074	13.1437	556.586	13.0213	1.21	0.96	1.14	543.999	495.429
0605	Sur	CENTRO PRIVADO			7	1	5	1		2	2	Interna	Interna	N													542.252	30.1949	508.659	29.7985	542.655	32.3863	666.85	33.5471			484.24	16.4751	523.696	22.8831	646.47	19.8253	690.632	29.8897		-1.18	-2.26		484.24
0606	Capital	CENTRO PRIVADO	81	3	79	3	81	3	2	2	2	Externa	Externa	S	499.467	9.27863	541.985	11.0665	489.855	9.11768	69.6429	74.4444	69.1153	80.8134	65.3247	55.1358	558.074	5.57464	515.043	7.5014	555.33	10.9772	508.129	10.3051			480.472	9.14878	443.024	9.01988	481.85	8.76358	497.875	10.8717	0.28	0.50	-0.21	515.326	449.287
0607	Capital	CENTRO PRIVADO	76	3	81	3	79	3	2	2	2	Externa	Externa	S	509.087	11.3853	544.317	8.70745	534.921	10.6426	68.7123	77.0423	74.0317	80.5731	69.4366	66.0051	556.679	6.57967	562.432	4.76436	567.736	8.31927	516.085	7.51064			491.733	10.5881	484.998	6.63789	535.93	12.0598	532.509	8.51646	1.33	1.33	1.25	503.549	480.213
0608	Capital	CENTRO PRIVADO	98	4	81	3	99	4	1	1	2	Externa	Externa	S	576.477	8.35936	541.514	6.9376	629.609	11.4827	78.1106	87.9211	76.9153	77.0486	82.3656	80.9384	506.497	7.61189	581.128	6.36282	523.742	7.96749	529.865	9.16844			456.671	7.35094	580.25	9.41709	547.268	10.9792	508.379	10.8617	1.34	1.47	1.34	474.568	440.187
0609	Sur	CENTRO PÚBLICO	49	2	75	3			2	2		Interna		N	487.57	14.6681	398.15	11.4183	406.051	14.1068	59.0909	80	38.8494	52.4295	46.4286	39.3939											504.16	10.3313	428.607	10.6429	429.317	7.78956	455.026	9.89076	-0.37			512.363	487.363
0610	Capital	CENTRO PÚBLICO	52	2	48	2			2	2		Externa		N	451.843	15.6511	388.415	9.71965	393.987	11.9421	57.6923	68.547	28.2853	57.5597	47.4359	34.2657											447.379	11.0889	394.819	8.9022	458.131	12.6193	448.119	13.9819	-1.98			467.991	435.729
0611	Capital	CENTRO PRIVADO	21	1	25	1	20	1	2	2	2	Externa	Externa	S	445.006	26.4474	414.947	8.58619	498.586	15.6588	64.1304	59.1304	36.5489	61.0195	70.4348	55.5336	501.867	20.0689	455.104	24.9721	521.106	27.9477	439.136	20.2985			517.026	18.3065	442.553	19.7352	445.637	22.4183	526.869	21.7233	-0.11	-0.87	0.23	550.03	467.518
0612	Capital	CENTRO PRIVADO	79	3	79	3	72	3	2	2	2	Externa	Externa	S	493.786	10.0596	531.671	9.23656	541.628	11.7345	70.4286	71.7333	71.2083	77.7931	68.9041	67.061	539.369	7.01811	534.302	8.5422	513.133	11.1422	484.751	10.9676			515.003	8.87532	492.049	7.96647	503.676	11.0202	513.542	9.75317	1.05	1.02	0.80	523.188	506.351
0613	Oeste	CENTRO PÚBLICO	92	4	80	3			1	1		Interna		N	572.929	10.632	639.946	11.154	552.31	10.4593	76.9663	86.5543	85.7795	91.9411	76.4045	67.0072											541.311	14.1129	671.674	10.0688	590.807	10.2209	545.939	8.49193	0.87	1.02		564.574	520.318
0614	Capital	CENTRO PÚBLICO	73	3	74	3			1	1		Externa		N	517.636	9.10815	525.542	9.40283	459.375	9.07416	66.9014	83.2864	69.3662	77.9019	54.7887	50.6402											516.56	8.55018	552.357	6.25191	511.012	10.7278	524.504	11.5215	0.80	0.56		537.602	494.316
0615	Este	CENTRO PÚBLICO	53	2	49	2			2	2		Interna		N	408.746	16.1794	375.429	12.183	415.332	11.3639	57.6531	51.6667	33.5172	48.0647	49.4	39.8182											465.739	12.5901	415.205	11.0862	458.189	9.83761	470.316	9.82305	-1.17	-0.94		508.35	419.07
0616	Capital	CENTRO PRIVADO	69	3	47	2	25	2	1	1	1	Externa	Externa	N	519.465	10.5507	624.574	10.9364	527.6	8.74344	69.4853	80.3922	86.2592	90.2637	68.5294	64.9733	558.045	12.3198	643.969	11.0175	467.46	14.5854	535.574	14.9494			550.991	9.32189	611.249	8.74368	517.928	13.3602	504.916	11.7651	1.54	1.45	1.59	564.603	538.514
0617	Este	CENTRO PÚBLICO	73	3	45	2			1	1		Externa		N	515.308	10.9825	531.091	11.5303	487.499	9.36132	69.0126	79.3035	68.704	78.3469	64.4615	54.965											532.864	9.79125	527.726	12.3631	486.215	14.7742	443.829	12.5591	0.15	0.47		556.478	512.33
0618	Este	CENTRO PÚBLICO	51	2	74	3			2	2		Interna		N	473.019	17.2906	378.679	12.2197	449.986	12.6577	62.3552	71.5315	38.598	42.9637	58.9189	45.8231											463.804	10.2014	403.549	11.9532	434.39	9.42944	451.073	10.8856	-0.60	-0.70		466.688	460.439
0619	Capital	CENTRO PRIVADO	35	2	45	2	54	2	2	2	2	Externa	Externa	S	541.848	12.6508	514.467	12.6218	525.341	12.9735	71.5438	86.129	66.7339	76.6407	68	64.5455	530.807	9.13233	488.81	11.4925	502.586	15.174	471.34	12.386			521.879	10.9966	571.307	12.5054	543.387	12.7622	558.405	15.7123	0.80	0.42	0.69	528.035	515.723
0620	Capital	CENTRO PRIVADO	86	3	84	3	73	3	2	2	2	Externa	Externa	S	468.634	9.9001	438.907	7.22409	444.277	9.43485	65.7236	67.9221	50.0406	59.1133	51.9737	47.2488	518.894	6.44764	490.449	8.34062	448.352	14.0306	478.312	9.51945	470.753	38.257	487.503	10.7121	462.91	12.5432	482.347	10.5665	498.738	11.3702	0.18	0.31	-0.12	515.793	466.929
0621	Sur	CENTRO PÚBLICO	44	2	49	2			2	2		Interna		N	442.656	13.6271	425.396	10.7777	431.599	14.9945	59.4925	64.386	41.9408	61.6152	51.8421	43.8995											483.248	11.3402	514.392	8.94954	485.231	13.8822	484.794	11.7672	-0.52	-0.63		498.174	472.502
0622	Sur	CENTRO PRIVADO	68	3	64	3	54	2	1		2	Interna	Interna	N	533.751	8.31105	578.573	12.093	537.499	9.5101	70.2381	85.303	70.625	93.1034	75.6061	64.6694	546.625	8.67807	565.135	10.1088	530.768	10.0194	531.715	9.56988			526.215	11.8852	545.645	9.89368	511.593	8.53156	491.862	9.56768	1.23	1.48	0.69	551.373	498.542
0623	Capital	CENTRO PÚBLICO	48	2	42	2			1	2		Externa		N	595.645	21.9703	546.856	19.1511	533.474	14.5161	80.4113	85.5556	70.3598	81.0867	72.4242	64.7383											445.744	31.6462	462.95	14.7692	503.482	24.9109	553.952	28.9553	0.07			422.068	457.581
0624	Norte	CENTRO PÚBLICO	28	1	28	1			2	2		Interna		N	508.969	20.755	495.197	19.7067	487.115	22.597	70.6349	76.2963	61.9792	75.4789	68.8889	53.0303											516.857	22.997	434.53	21.3663	456.501	17.4363	464.557	20.5374	-0.63	-0.65		517.25	516.317
0625	Capital	CENTRO PRIVADO	151	6	75	3	49	2	1	1	2	Externa	Externa	S	458.768	6.84613	529.325	6.12508	514.353	6.70074	69.0476	61.7593	77.6693	71.0489	71.5972	59.4697	500.561	8.72951	526.731	12.2859	446.004	12.015	486.053	11.5387			509.003	7.24941	538.236	10.6868	462.678	8.94705	471.765	12.063	1.19	1.28	0.81	523.625	498.558
0626	Capital	CENTRO PRIVADO	17	1	19	1			2	2		Externa		S	484.499	30.2605	511.41	23.1782	504.477	31.498	69.6429	69.5833	69.9219	72.8448	73.75	55.6818											485.012	17.8761	469.988	25.71	423.296	17.2276	406.526	13.0866	-2.12	-2.17		506.102	463.922
0627	Norte	CENTRO PÚBLICO	48	2	34	2			1	2		Externa		N	455.744	10.2823	492.347	10.7007	477.68	9.68752	58.5884	71.1111	59.5982	74.3842	67.381	50.6494											508.481	13.909	434.35	11.0361	539.283	16.0307	546.803	17.519	-0.64	-0.96		519.294	501.083
0628	Capital	CENTRO PÚBLICO	49	2	42	2			1	1		Externa		N	428.517	12.2762	446.035	12.7233	499.669	14.0143	64.6916	54.4961	60.4403	50.7053	63.5714	58.7662											480.546	9.12724	563.492	12.5245	547.448	17.2284	541.761	13.7164	0.47	0.27		518.267	463.258
0629	Sur	CENTRO PÚBLICO	24	1	20	1			2	2		Interna		N	466.715	14.9327	480.413	15.108	454.653	17.5787	62.8968	71.2963	69.9653	58.2375	58.8889	47.4747											439.414	23.1063	411.199	22.612	547.489	10.663	453.573	20.2735	-1.61	-1.27		445.408	436.416
0630	Este	CENTRO PÚBLICO	51	2	49	2			2	2		Interna		N	518.995	12.9631	516.234	14.6931	519.297	12.1207	72.9037	77.029	60.2582	80.5847	69.3478	61.8577											515.414	14.675	477.547	13.2538	531.988	17.8175	504.865	10.8539	0.27	-0.11		527.546	506.679
0631	Capital	CENTRO PÚBLICO	27	1	24	1			2	2		Externa		N	465.218	21.6329	500.975	14.185	435.729	15.2915	60.7143	70.1515	60.2273	78.3699	52.2727	44.4215											448.67	12.9936	415.173	14.9634	511.638	25.7122	505.192	25.579	-2.06			434.602	459.925
0632	Oeste	CENTRO PRIVADO	117	5	115	4	94	4	1	1	2	Interna	Interna	S	443.221	10.9126	566.445	10.9828	493.375	9.77014	70.1202	53.6634	70.3899	88.4602	64.2424	56.2902	512.625	5.89724	516.129	7.44578	486.357	5.2739	540.545	7.74639	533.061	23.4749	542.133	9.68919	545.545	6.44932	460.627	6.94825	541.966	7.79146	1.05	1.11	1.06	566.077	510.707
0633	Capital	CENTRO PÚBLICO	45	2	41	2			1	1		Externa		N	433.811	14.5491	493.788	20.2949	476.11	16.2976	62.7551	58.6905	60.1562	72.1675	62.8571	52.2727											441.789	38.4859	450.288	13.7626	464.361	17.9509	407.547	13.8001	-1.87	-2.84		529.416	472.216
0634	Capital	CENTRO PRIVADO	121	5	43	2	18	1	1	2	2	Externa	Externa	S	512.652	9.10115	485.344	7.71226	479.128	8.9429	69.513	77.6364	57.0814	72.4765	58.0909	54.4628	473.586	14.2524	457.5	22.229	416.579	22.2837	455.636	20.4872			468.902	11.9223	463.767	13.1836	463.104	14.0174	526.284	14.1021	0.70	0.61	0.49	481.701	452.338
0635	Capital	CENTRO PRIVADO	30	1	25	1	53	2	2	2	2	Externa	Externa	S	575.272	17.5395	527.849	16.0197	597.674	14.8347	81.9876	83.7681	66.1685	81.8591	82.6087	77.4704	462.779	13.9157	446.556	13.7985	469.517	14.3011	468.139	11.1071	426.651	18.0853	578.081	33.1953	627.758	18.7815	497.638	20.9335	499.233	13.0298	0.03	-0.44	-0.80	628.631	540.168
0636	Este	CENTRO PÚBLICO	54	2	48	2			1	1		Interna		N	465.718	10.4464	449.636	9.51419	468.212	10.5442	61.9286	71.2	54.3125	59.8621	59.6	51.2727											439.296	10.8962	483.968	8.12795	480.624	9.89752	447.128	9.80203	0.03	-0.94		478.383	403.335
0637	Capital	CENTRO PRIVADO	86	3	85	3	96	3	1	1	2	Externa	Externa	S	485.252	7.69443	529.046	8.24537	457.011	8.40877	61.7857	78.3951	68.2099	80.819	55.5	49.4886	527.693	5.83016	551.602	5.30796	590.408	7.77231	528.446	7.81744			466.992	8.86074	566.958	8.32533	487.496	9.23219	488.741	10.8313	0.94	0.92	0.86	498.616	434.598
0638	Capital	CENTRO PRIVADO	88	3	85	3	65	3	2	2	2	Externa	Externa	S	562.744	7.59131	454.123	6.39445	501.573	8.36599	71.5097	91.6288	52.7344	64.1458	65.0575	58.7774	523.812	13.607	506.498	12.3249	491.212	8.33464	515.723	10.0207			531.008	6.52131	518.811	8.3931	548.41	12.0473	530.948	11.3135	0.49	0.42	0.67	543.346	516.003
0639	Este	CENTRO PÚBLICO	73	3	49	2			1	1		Interna		N	538.907	10.8782	629.907	9.49753	515.071	8.7637	74.6528	80.0939	88.1696	90.9483	66.3889	62.3106											506.782	9.25436	573.454	9.4921	548.598	10.3328	541.801	11.6423	0.40	0.18		524.4	480.818
0640	Sur	CENTRO PÚBLICO	24	1	22	1			2	2		Interna		N	428.992	23.6664	429.531	18.9428	441.901	18.6097	61.3946	57.1667	44.494	61.2479	54	45.9091											504.832	22.2982	424.73	15.2545	451.898	13.8428	439.163	18.3439	-0.50	-0.39		503.494	505.927
0641	Este	CENTRO PÚBLICO	46	2	45	2			2	2		Interna		N	487.943	11.8994	398.659	6.92979	437.857	10.9654	62.5893	77.6667	32.0312	57.6724	54.5	44.2045											515.239	15.9831	485.204	15.9706	497.959	14.5109	483.177	12.3986	-0.56	-1.24		564.024	461.319
0642	Sur	CENTRO PÚBLICO	18	1	22	1	16	1	2	2	2	Interna	Interna	N	414.753	23.808	396.747	22.9497	418.108	15.2274	55.4511	57.8947	28.6184	61.706	45.7895	42.1053	490.794	11.3579	409.167	12.605	440.047	9.33038	492.583	10.2661	532.131	24.973	427	18.1436	462.869	17.8115	395.075	14.4977	421.228	20.2558	-0.58	0.38	-4.20	426.202	427.579
0643	Sur	CENTRO PÚBLICO	25	1	25	1			2	2		Interna		N	439.397	13.682	400.95	12.0352	446.328	19.8137	60	64.1667	35	56.3793	58.5	45.6818											440.563	20.3873	384.155	15.5497	425.875	13.9218	497.723	19.2316	-2.39	-1.84		428.96	452.167
0644	Norte	CENTRO PÚBLICO	50	2	48	2			1	1		Interna		N	551.062	12.8073	544.48	8.86052	525.369	10.8405	73.9067	84.8299	73.3418	82.829	71.2245	63.2653											572.462	13.2085	578.639	8.57021	528.84	11.2985	538.378	9.47663	1.08	0.98		585.236	559.132
0645	Oeste	CENTRO PRIVADO	34	2	38	2	32	2	2	2	2	Interna	Externa	N	458.063	15.4704	466.603	14.107	468.378	10.3141	68.1723	61.9608	60.1103	60.5477	62.3529	50.1337	489.943	11.568	567.826	8.70458	472.405	18.3683	487.784	13.9695			525.427	15.25	529.774	10.883	518.158	13.8511	491.036	12.5041	1.49	1.46	1.56	560.411	502.611
0646	Este	CENTRO PÚBLICO	51	2	48	2			1	1		Interna		N	444.759	10.4515	442.191	8.60393	428.18	10.0946	61.4742	64.1844	45.8777	65.3705	54.8936	41.1992											439.661	12.9065	507.847	12.4718	478.53	9.85506	452.551	10.4309	-0.56	-0.44		466.634	412.688
0647	Sur	CENTRO PÚBLICO	79	3	54	2			2	2		Interna		N	489.797	9.3756	415.759	7.86167	458.049	10.8135	65.362	75.4795	36.1729	62.1162	58.9041	48.3188											535.601	15.7936	469.673	13.6648	458.516	13.594	462.61	11.8079	-0.33	-0.71		552.447	509.836
0648	Este	CENTRO PÚBLICO	53	2	42	2			1	1		Interna		N	517.19	9.35769	550.367	12.0596	505.424	9.53563	70.7792	80.4545	74.4318	81.5047	65.4545	60.2273											496.723	13.0784	547.6	10.8877	537.539	11.6384	481.675	11.8454	-0.76	-1.25		506.16	468.41
0649	Sur	CENTRO PRIVADO	37	2	55	3	38	2	1		1	Externa	Externa	N	488.138	21.3928	578.283	13.2389	476.488	15.036	66.6988	73.7838	85.7264	79.2171	58.1081	53.5627	528.549	6.326	591.117	6.52292	490.159	9.26879	538.101	15.1669			538.465	10.8297	625.181	9.95928	545.38	11.625	513.139	13.4888	1.35	1.71	1.04	552.411	512.039
0650	Oeste	CENTRO PÚBLICO	54	2	48	2			2	2		Interna		N	506.216	10.905	390.995	12.2281	484.394	12.5757	67.2492	79.3617	32.9787	55.4659	69.5745	51.7408											453.116	14.1787	484.798	14.6446	474.955	11.6482	486.194	14.0617	0.14	-0.05		461.549	445.486
0651	Capital	CENTRO PRIVADO	38	2	46	2	39	2	1	2	2	Externa	Externa	S	537.239	12.555	527.451	16.6667	515.515	12.2884	75	82.1212	70.3571	75.5665	71.5152	60.0551	493.049	10.7575	498.986	7.82614	689.283	16.1149	473.709	13.5488			506.535	10.1845	489.038	14.1652	507.042	18.1019	525.855	14.296	0.19	0.23	-0.38	521.225	490.445
0652	Sur	CENTRO PÚBLICO	49	2	48	2			2	2		Interna		N	449.922	14.1933	401.963	14.3908	397.831	15.2403	51.3799	74.6667	41.1222	53.5632	45	37.7706											504.57	15.0016	379.859	10.1091	469.373	8.74344	469.39	12.1462	-1.31	-1.36		528.874	477.565
0653	Capital	CENTRO PRIVADO	23	1	22	1			2	2		Externa		S	480.37	19.9222	493.267	12.598	503.692	20.4825	67.3469	70.9524	60.0446	76.1084	60.7143	61.6883											496.847	25.8376	422.115	13.8687	503.023	22.3004	476.756	22.046	-1.83	-1.83		495.394	498.057
0654	Sur	CENTRO PÚBLICO	49	2	40	2			1	1		Interna		N	493.745	14.4616	510.54	12.2287	448.029	14.1906	65.7366	77.1717	67.4242	74.6082	55	47.017											568.836	12.37	532.73	17.7229	497.115	13.6494	485.175	13.4106	-0.95	-0.79		605.924	536.385
0655	Capital	CENTRO PRIVADO	50	2	58	2	57	2	1	1	2	Externa	Externa	S	482.924	16.5856	509.428	15.3411	501.453	13.028	60.7143	75.5556	59.6354	80.1724	67.0833	57.7652	494.508	7.34756	464.922	8.55632	463.256	9.45332	462.184	11.7009	466.624	25.4011	577.824	11.4583			475.671	13.3083	517.141	13.4918	0.04	-0.09	-1.39	592.42	565.746
0656	Este	CENTRO PÚBLICO	49	2	47	2			2	2		Externa		N	499.614	13.2624	506.277	15.3112	493.782	15.1388	68.1611	75.5797	65.9574	72.047	64.8889	55.9596											507.955	14.23	471.338	11.8701	446.878	10.2182	468.716	17.1542	-0.58	-0.63		551.905	470.285
0657	Oeste	CENTRO PRIVADO	54	2	29	1	46	2	2	2	2	Interna	Externa	S	478.746	12.5895	505.513	10.207	474.265	12.5216	65.0412	72.3077	66.4663	72.5464	61.1538	52.0979	532.982	9.04788	460.567	14.0099	504.425	11.8604	482.128	15.6647	531.492	36.9152	532.055	11.6726	540.443	8.95252	509.045	11.5919	464.042	9.26024	1.12	0.90	0.30	560.839	501.215
0658	Capital	CENTRO PRIVADO	22	1	25	1	23	1	1	1	2	Externa	Externa	S	568.573	16.7873	515.086	14.7993	561.701	12.6415	78.9116	85.7143	68.4524	74.8768	81.4286	69.4805	481.269	15.0268	519.35	19.6917	507.994	19.6175	479.887	16.7019	577.793	26.594	441.157	23.133	443.406	10.6848	441.529	16.2677	454.719	16.8573	1.16	1.34	0.98	458.658	408.657
0659	Norte	CENTRO PRIVADO	17	1	19	1	38	2	2	2	2	Externa	Externa	N	316.971	19.0344	307.083	47.5628	357.832	18.4624	48.0159	27.037	27.4306	35.6322	34.4444	29.2929	397.96	15.5624	412.791	15.2358	398.558	18.7698	418.852	19.024	484.4	18.8834	357.039	35.1848	332.772	27.7078	290.872	42.9843	318.949	49.9405	1.39		0.98	310.691	394.117
0660	Capital	CENTRO PÚBLICO	77	3	74	3			2	2		Externa		N	498.79	9.39162	515.621	6.98935	574.609	12.7671	70.2747	74.3077	78.1731	65.9947	73.3846	73.5664											454.406	10.8127	398.592	8.46399	424.674	10.1585	458.582	13.2521	-1.30	-1.07		468.197	441.075
0661	Sur	CENTRO PÚBLICO	3	1	9	1			2	2		Externa		N	485.77	23.2616	487.15	31.1148	464.597	34.0676	70.5357	71.6667	63.2812	68.9655	42.5	57.9545											434.565	18.2196	406.109	17.7984	467.862	29.1886	479.71	27.5823	-1.64	0.53		428.389	439.505
0662	Capital	CENTRO PÚBLICO	26	1	25	1			1	2		Externa		N	438.162	24.0368	450.378	22.7628	463.951	17.5854	63.0252	58.4314	50.3676	64.0974	58.8235	50											467.709	17.8256	475.494	26.7437	529.069	23.3941	511.314	22.2634	-1.21	-1.72		511.712	447.708
0663	Sur	CENTRO PÚBLICO	52	2	24	1			1	1		Interna		N	459.575	7.67877	509.887	8.73877	513.898	10.0669	66.6429	65.5333	62.75	79.8621	64.4	63											519.186	22.3994	523.336	10.3105	483.081	17.4889	469.336	20.3495	0.66	0.41		507.361	530.026
0664	Este	CENTRO PÚBLICO	76	3	73	3			2	2		Interna		N	501.625	10.7222	425.317	8.15788	474.284	9.48591	64.8033	79.2271	43.8406	59.0205	59.5588	53.2754											478.061	10.6602	495.062	13.7799	482.832	11.6456	500.817	9.43406	0.30	0.21		493.929	466.669
0665	Capital	CENTRO PÚBLICO	73	3	54	2			2	2		Externa		N	444.129	10.7705	435.48	6.89936	477.47	10.3159	61.3208	64.6541	53.4856	53.1167	64.1509	52.0583											422.597	13.1593	372.928	11.3188	440.14	12.095	409.757	14.7586	-1.88	-1.63		451.318	399.348
0666	Capital	CENTRO PRIVADO	95	4	101	4	89	3	2	2	2	Externa	Externa	N	517.259	8.01389	586.14	8.54306	491.378	7.36498	68.74	81.236	82.7247	84.9671	61.7978	57.3544	520.497	6.47023	586.152	7.57867	581.655	12.7663	564.612	10.3948			595.499	7.85149	549.212	5.50604	552.606	9.92121	515.277	9.06933	1.29	1.60	1.47	617.794	574.542
0667	Este	CENTRO PRIVADO	57	2	58	2	54	2	1	1	2	Interna	Interna	S	495.407	13.9355	510.024	8.22374	447.423	11.72	64.8571	76.4667	70.875	71.3103	53.6	47.5455	534.836	8.0377	551.096	12.5354	553.371	8.1277	494.892	10.0393			509.046	11.1685	540.98	9.92913	474.052	11.707	463.327	11.5426	0.61	0.52	0.87	519.656	499.143
0668	Norte	CENTRO PÚBLICO	49	2	50	2			2	2		Interna		N	495.069	11.1211	426.662	12.9436	437.365	12.118	62.69	79.9291	44.5479	59.8679	55.9574	43.1335											514.419	12.8723	461.465	13.3097	463.067	12.1442	455.898	12.6067	0.43	-0.10		563.574	458.56
0669	Este	CENTRO PRIVADO	27	1	27	1	31	2	2	2	2	Externa	Externa	S	731.521	14.6555	679.425	16.9539	757.974	15.1414	94.1799	97.6543	96.2963	90.6769	97.037	95.2862	507.63	9.64851	575.086	10.0153	690.001	14.8807	528.054	15.2748	467.234	15.6721	537.361	17.6767	517.413	11.392	516.761	12.4122	515.818	15.8078	0.38	-0.22	-0.27	578.085	499.546
0670	Sur	CENTRO PÚBLICO	48	2	43	2			2	2		Interna		N	493.038	12.4997	439.994	9.34845	465.604	13.866	62.892	79.1057	42.9878	67.3675	60.4878	50.1109											546.25	13.3489	461.349	11.7649	481.279	10.6699	514.759	14.1131	-0.51	-0.47		572.335	523.721
0671	Sur	CENTRO PÚBLICO	53	2	48	2			2	2		Externa		N	482.938	12.7526	456.375	8.43687	474.45	12.0108	71.8641	67.1545	51.875	65.9378	59.5122	52.6608											515.505	12.9948	485.844	14.4928	505.381	15.8557	552.458	14.2366	-0.51	-0.76		541.71	487.844
0672	Capital	CENTRO PÚBLICO	22	1	19	1			2	2		Externa		N	502.587	25.0199	397.125	22.1354	490.68	21.5285	70.3297	74.1026	32.4519	57.5597	70	53.4965											496.327	21.2136	428.389	19.5049	477.827	16.6272	478.324	26.6659	-0.66	-1.71		491.1	512.011
0673	Capital	CENTRO PRIVADO	52	2	70	3	52	2	2	2	2	Externa	Externa	S	522.473	13.6448	446.744	13.0497	475.559	13.5592	69.2708	80.7639	39.388	73.8506	64.7917	50.7576	520.259	8.01058	518.871	8.16754	516.694	8.6611	506.381	14.1373			471.936	11.9563	489.068	8.89079	505.144	9.82727	494.567	12.5718	-0.02	-0.19	-0.03	504.456	436.165
0674	Capital	CENTRO PÚBLICO	124	5	95	4			1	1		Externa		N	531.481	8.07675	551.241	8.16917	501.966	7.92077	67.5	86.1212	73.267	83.0094	65.3636	58.6364											549.885	13.7251	628.545	8.50054	527.424	9.10887	515.168	10.9444	0.69	0.86		585.381	551.339
0675	Este	CENTRO PÚBLICO	49	2	49	2			1	1		Interna		N	443.516	13.3612	479.225	11.7351	439.841	13.37	58.4077	65.625	56.8359	70.546	51.4583	46.0227											498.76	11.6979	529.227	10.2617	496.339	9.50395	445.344	9.91144	-0.21	-0.40		522.367	460.725
0676	Capital	CENTRO PÚBLICO	47	2	38	2			1	1		Externa		N	463.777	14.1617	496.763	14.8653	449.816	12.6815	66.4966	64.9206	63.0208	69.8686	58.8095	46.2121											463.298	13.247	525.128	15.3513	462.56	17.5321	463.034	22.795	0.81	1.23		483.713	431.747
0677	Oeste	CENTRO PRIVADO	93	4	80	3	30	1	1	1	2	Interna	Interna	S	550.845	10.0323	590.274	9.1785	545.505	8.41477	76.0263	82.4904	81.9684	85.8502	69.6552	69.4357	495.476	9.16417	547.438	10.2515	584.704	9.34622	564.787	11.3473			504.729	11.8531	546.808	6.65531	541.009	8.52122	574.401	9.98537	1.17	1.22	0.69	549.973	462.795
0678	Oeste	CENTRO PÚBLICO	81	3	102	4	92	3	1	1	1	Externa	Externa	N	504.74	11.1545	477.918	7.21408	480.474	8.31011	65.3525	79.0476	60.1055	67.5773	66.3636	51.83	493.401	12.4367	553.628	8.10973	469.271	11.127	468.906	11.2553			562.835	6.32332	551.204	9.36018	527.602	9.6064	496.217	8.62519	1.10	1.19	1.21	578.75	547.556
0679	Sur	CENTRO PÚBLICO	51	2	43	2			2	2		Interna		N	485.228	11.992	396.674	6.9509	450.209	13.3627	61.6725	77.619	30.1339	58.7849	56.3415	47.1175											423.142	12.8327	356.16	9.25391	429.388	9.72629	423.964	13.326	-1.32	-1.11		493.147	392.029
0680	Norte	CENTRO PÚBLICO	75	3					1					N	463.344	8.71396	537.347	8.75597	516.273	9.33415	72.0157	60.7306	75.9846	75.4842	66.9863	62.0797																			0.47
0681	Este	CENTRO PÚBLICO	104	4	89	4			1	1		Interna		N	516.122	7.8201	549.55	9.39705	476.669	9.19499	66.3214	83	72.875	80.8621	61.4141	52.8007											528.538	9.42065	554.452	7.59571	515.753	9.95202	487.43	8.17851	0.12	0.02		544.969	514.504
0682	Sur	CENTRO PÚBLICO	50	2	51	2			2	2		Interna		N	521.95	14.8234	477.196	13.4906	457.186	11.6831	73.7351	75.9028	60.1064	66.6178	56.4583	49.2424											504.762	13.3169	502.772	13.176	472.379	13.7066	496.829	13.3867	0.42	-0.07		490.655	529.451
0683	Oeste	CENTRO PRIVADO	107	4	115	4	24	1	2	2	2	Externa	Interna	S	499.995	9.65532	482.464	8.40755	504.7	7.22042	68.4038	74.7619	60.0446	68.8248	69.1753	57.9663	503.875	11.35	528.887	14.6543	478.788	9.04484	486.465	15.0348			557.211	9.25907	522.411	6.58529	512.196	8.84257	490.658	10.6209	1.19		1.14	581.765	536.682
0684	Sur	CENTRO PÚBLICO	51	2	53	2			2	2		Interna		N	505.928	16.6511	486.473	9.33392	477.599	13.1564	67.4216	76.748	48.3994	84.693	64.878	51.4412											523.655	8.83534	483.8	11.7127	511.211	9.02206	531.671	9.82048	-0.43	-0.39		543.361	505.465
0685	Capital	CENTRO PÚBLICO	20	1	25	1			2	2		Externa		N	467.855	37.5346	440.151	12.2996	493.218	12.7114	57.5893	73.75	46.4844	62.5616	65	56.8182											495.806	12.1691	500.842	12.8101	532.138	24.051	500.668	14.0367	-1.13	-0.08		519.572	455.064
0686	Capital	CENTRO PÚBLICO	91	4	96	4	46	2	2	2	2	Externa	Externa	N	552.746	9.34178	556.5	10.2369	546.219	8.55984	77.1429	82.7059	74.7794	81.6227	76.9412	66.0963	512.414	8.54479	504.805	10.955	538.843	15.6567	477.026	14.034	618.301	57.0596	584.784	11.2426	492.58	9.46233	535.898	12.5241	518.926	12.7143	0.50	0.40	0.16	606.396	556.998
0687	Oeste	CENTRO PÚBLICO	56	2	55	2			1	1		Interna		N	408.62	10.9002	471.493	14.177	430.27	9.42149	61.9481	50.0606	69.9432	51.1599	50.1818	43.9669											461.46	9.62045	502.41	6.93601	509.732	11.0775	501.157	10.9335	1.17	1.21		478.873	445.291
0688	Capital	CENTRO PÚBLICO	71	3	78	3			2	2		Externa		N	453.915	19.2731	459.161	14.7755	437.323	15.6234	63.5714	62.2222	51.9426	65.9483	54	44.7727											470.79	14.5857	421.748	13.3697	393.176	13.0314	450.398	14.371	-1.64	-3.14		475.841	465.424
0689	Sur	CENTRO PRIVADO	72	3	45	2	37	2	1	1	2	Interna	Externa	S	487.041	9.68696	462.395	12.169	546.439	10.5306	66.6171	73.4722	63.7587	55.7471	69.3056	69.1288	482.839	9.33084	463.627	12.2226	432.346	13.8725	436.676	16.7103			489.238	21.072	471.489	16.4095	467.376	13.5675	418.343	13.6444	0.96	0.69	-0.13	560.964	417.513
0690	Sur	CENTRO PÚBLICO	49	2	39	2			2	2		Interna		N	422.68	10.6133	379.915	7.0306	407.973	9.17819	58.3624	59.0244	23.5938	57.1068	49.5	37.2727											503.212	16.9285	417.564	16.724	436.342	17.0433	523.151	16.5614	-1.92	-1.64		541.342	451.218
0691	Sur	CENTRO PÚBLICO	50	2	52	2			1	1		Interna		N	476.072	14.3991	522.341	14.294	444.612	16.2283	67.8571	67.5	63.7074	79.7806	57.5	47.9339											498.587	9.55106	523.215	10.0672	502.975	11.4411	479.535	10.9284	-0.17	0.20		515.746	477.529
0692	Sur	CENTRO PRIVADO	75	3	82	4	51	2	2	2	2	Interna	Interna	N	706.152	11.3332	642.417	12.7714	657.567	12.1159	91.6506	95.8559	88.1757	89.1426	92.4324	82.4324	582.103	6.83378	598.475	7.29432	710.559	9.33314	652.953	11.3366			559.575	7.31624	555.3	7.50378	684.862	12.7942	563.773	9.81722	1.08	1.34	0.58	572.182	546.968
0693	Norte	CENTRO PÚBLICO	33	2	36	2			2	2		Interna		N	428.477	16.5378	439.597	9.47591	449.964	12.7914	60.7143	58.4524	47.2098	63.0542	59.6429	45.6169											498.411	10.1447	416.378	12.8876	443.571	13.2087	445.699	12.9925	-0.22	-0.08		511.71	475.44
0694	Sur	CENTRO PÚBLICO	53	2	34	2			1	1		Interna		N	440.859	15.3778	507.232	11.3705	490.311	12.6341	63.9456	59.2683	58.3841	80.9524	62.381	56.0606											464.43	22.9376	514.652	19.2679	420.892	11.655	455.315	13.4504	-1.21	-1.02		541.827	406.382
0695	Sur	CENTRO PÚBLICO	50	2	49	2			1	1		Interna		N	634.154	14.1964	593.876	15.1126	613.123	10.5861	81.0877	95.303	77.1307	89.9687	80	76.8595											545.816	13.4694	560.909	8.73564	568.073	12.9622	623.633	11.9786	-0.23	-0.58		588.67	508.551
0696	Capital	CENTRO PRIVADO	80	3	77	3	73	3	2	2	2	Externa	Externa	S	550.162	9.3315	482.863	8.51002	510.563	9.07646	75.3759	83.9912	56.2089	73.3666	70.8	58.9091	526.746	7.44176	476.322	7.31847	504.759	7.82701	488.343	11.4896			545.118	11.393	521.33	10.7658	503.42	11.7274	511.707	10.7573	0.55	0.85	0.07	583.92	510.196
0697	Capital	CENTRO PÚBLICO	27	1	24	1			1	1		Externa		N	472.495	21.799	533.105	15.5165	491.122	14.6202	66.8155	67.2222	68.2292	83.5082	66.25	55.1136											452.397	14.9012	575.016	20.1788	526.043	23.4111	443.541	18.5194	-0.86	-0.30		447.492	454.032
0698	Sur	CENTRO PRIVADO	26	1	21	1	25	1	1		1	Externa	Externa	N	548.317	12.3141	546.74	12.0988	489.296	10.5685	73.0655	87.2222	79.1667	77.5862	62.5	56.6288	540.894	14.1263	570.262	12.9752	504.939	16.0246	446.791	19.745			544.965	12.679	513.189	10.2595	517.796	19.1831	557.658	23.4525	0.74	0.81	0.85
0699	Capital	CENTRO PÚBLICO	46	2	50	2			2	2		Externa		N	515.74	15.947	476.997	13.5878	480.945	13.8005	69.983	77.3016	49.0327	76.619	63.1707	53.6585											484.462	15.8402	449.815	11.572	453.663	10.5965	487.599	13.8827	0.54	0.43		493.001	478.55
0700	Capital	CENTRO PRIVADO	49	2	50	2	45	2	2	2	2	Externa	Externa	S	465.45	16.8492	510.748	13.3086	509.414	16.1569	65.0875	65.5102	58.3546	81.4919	69.1837	58.9054	512.061	13.1649	472.472	13.4315	454.665	10.9945	457.254	15.2873			514.635	11.4179	505.219	13.0633	508.867	12.4312	506.32	16.337	-0.50	0.38	-0.18	521.538	504.97
0701	Sur	CENTRO PÚBLICO	50	2	39	2			2	2		Interna		N	520.121	13.0957	484.763	8.12177	538.786	11.5575	73.2143	77.2868	56.6761	75	74.186	65.4334											479.543	15.4392	503.974	16.4808	554.293	16.9517	551.241	19.9462	-0.74	-0.25		488.328	473.503
0702	Este	CENTRO PÚBLICO	50	2	52	2			1	1		Interna		N	532.415	16.6331	491.18	9.41391	460.05	9.4314	79.5455	72.5	62.0028	72.0219	60.6818	48.2438											561.909	10.538	458.361	9.66207	422.236	12.9648	455.604	11.3292	-0.72	-0.69		569.724	552.141
0703	Capital	CENTRO PRIVADO	72	3	73	3	69	3	2	2	2	Externa	Externa	S	456.842	10.606	441.568	8.99416	482.855	10.5237	69.1327	59.9034	53.0357	57.3892	64.3478	53.2938	498.61	6.34338	477.556	8.98862	484.855	10.5255	507.34	12.1598	494.26	50.0631	482.459	5.99474	497.421	9.20871	481.494	9.65133	477.746	11.1129	0.39	-0.15	0.55	490.598	472.031
0704	Capital	CENTRO PÚBLICO	26	1	25	1			1	2		Externa		N	448.261	21.1964	499.645	12.4696	455.811	23.7017	58.6039	66.6667	68.0398	70.0627	59.0909	47.7273											458.997	16.5547	422.852	14.6348	483.088	25.7308	508.091	21.5083	-0.53	0.64		483.379	432.398
0705	Capital	CENTRO PRIVADO	172	6	168	6	196	6	1	1	2	Externa	Externa	S	506.828	6.94762	555.09	6.35844	501.723	5.49109	70.3869	75.3571	76.5997	80.8703	69.8214	56.8452	532.872	4.04613	580.797	3.85286	551.527	5.98274	572.507	7.76083			577.822	5.69739	538.04	5.38827	552.17	7.82255	479.146	7.12903	1.45	1.47	1.58	595.953	562.582
0706	Norte	CENTRO PRIVADO	72	3	89	4	59	3	1	2	2	Interna	Externa	S	630.611	9.88348	648.233	11.7022	590.843	7.79798	85.2273	92.4242	90.483	90.0731	73.3333	80.5096	523.656	8.25592	522.714	10.3591	565.552	11.9131	525.909	12.8861			565.308	8.19801	623.515	10.0247	665.328	8.50246	649.729	11.5683	1.31	0.94	0.84	580.439	549.825
0707	Sur	CENTRO PÚBLICO	66	3	42	2			2	2		Interna		N	463.235	10.8791	394.152	10.2712	479.762	10.3664	67.1429	64.9727	46.7213	42.1707	62	53.7121											513.527	12.8701	456.774	12.4482	428.801	10.4658	463.378	15.4876	0.32	0.46		537.477	491.858
0708	Oeste	CENTRO PÚBLICO	56	2	57	2			1	1		Interna		N	452.185	11.6571	508.468	6.7341	424.027	7.15462	67.1958	60.1258	75.1157	66.7944	42.0755	45.5403											537.891	8.49343	580.074	7.03556	565.205	12.3337	526.084	10.6349	1.23	1.27		552.666	527.593
0709	Capital	CENTRO PRIVADO	25	1	18	1			2	2		Externa		S	536.214	13.9935	541.137	13.9566	495.628	13.8209	66.8831	89.3939	73.2955	81.0345	71.8182	54.3388											551.005	17.9137	514.772	20.9824	535.205	19.5448	537.2	31.6654	0.23	0.54		569.093	514.83
0710	Capital	CENTRO PRIVADO	111	4	73	3	72	3	1	1	2	Externa	Externa	S	570.759	10.4924	630.857	7.99616	644.361	7.13368	82.7323	79.8058	90.8677	87.8473	87.6699	85.1721	529.768	6.36589	554.64	5.36348	519.878	9.33225	527.429	12.376			575.614	10.5098	527.062	9.76645	513.42	13.6794	490.999	14.1974	0.60	0.91	0.45	584.199	563.531
0711	Capital	CENTRO PRIVADO	57	2	59	2	56	2	1	2	2	Externa	Externa	S	568.936	11.7159	562.097	8.52938	571.301	10.9817	81.3725	82.7564	78.7861	83.5544	76.0784	73.3512	485.762	14.451	463.864	12.3944	524.746	15.7924	485.713	14.6355	486.065	14.1098	482.009	13.2611	473.896	11.7696	489.767	11.2765	545.208	12.8992	-0.13	-0.57	-1.24	508.715	460.248
0712	Sur	CENTRO PÚBLICO	74	3	48	2			1	1		Interna		N	492.661	11.3581	487.983	10.1162	437.724	11.7352	65.1515	76.0606	53.0777	79.0491	55.625	44.2472											504.165	13.8207	585.456	12.7565	480.88	10.4738	500.6	12.8523	-0.30	-0.82		515.485	488.183
0713	Norte	CENTRO PRIVADO	48	2	36	2	43	2	1		2	Externa	Interna	N	556.752	13.197	632.858	14.7244	618.961	12.0759	79.2857	81.2593	87.7083	89.272	82.8889	81.3131	576.634	7.41725	598.889	8.80099	625.187	9.69927	599.395	10.6317			498.042	9.59419	591.767	8.54611	594.303	16.8223	544.743	14.623	1.30		0.98		498.042
0714	Sur	CENTRO PÚBLICO	44	2	32	2			2	2		Externa		N	545.4	12.0576	507.608	10.678	634.768	10.2945	80.7143	78.4762	70.3571	70.8374	87.4286	84.1558											445.828	13.9629	417.857	10.1818	463.752	13.8614	484.653	21.195	-1.30	-1.14		464.373	431.646
0715	Capital	CENTRO PÚBLICO	10	1	15	1			2	2		Externa		N	441.341	22.8433	348.24	14.8015	480.772	37.9789	48.2143	76.1111	23.4375	42.5287	58.3333	55.303											397.925	42.9115	319.375	30.1553	428.461	44.9579	386.659	71.5732				397.214	399.346
0716	Sur	CENTRO PÚBLICO	80	3	81	3			2	2		Externa		N	433.185	10.7473	389.805	7.7415	424.927	10.0356	59.638	60.5479	33.6901	52.8578	50.274	42.4658											479.972	6.95821	443.233	11.7566	521.445	9.93972	515.943	10.696	0.02	-0.23		495.743	469.219
0717	Este	CENTRO PÚBLICO	74	3	52	2			2	2		Externa		N	490.332	9.51645	441.033	7.4547	479.608	9.72708	67.6374	74.1026	49.3269	60.5065	60.6154	54.4056											485.598	9.40603	427.55	9.49654	458.119	10.7466	475.416	12.8917	-0.70	-0.20		519.792	454.254
0718	Oeste	CENTRO PRIVADO	12	1	13	1	9	1	2	2	2	Interna	Interna	N	597.943	30.5285	678.159	20.7329	673.975	22.8487	91.0714	78.3333	93.2292	95.6897	86.6667	90.5303	488.388	13.2906	448.041	9.56853	437.086	3.52732	468.27	15.6721			529.494	24.9421	465.814	12.7318	627.886	23.2485	479.893	34.4291	1.19	0.07	1.00	527.141	531.51
0719	Sur	CENTRO PÚBLICO	50	2	52	2			2	2		Interna		N	446.985	16.0272	420.564	7.24883	459.552	13.185	59.4948	66.1667	45.0457	54.9201	59.5	48.5227											469.852	13.7539	472.316	14.9199	449.125	10.3872	486.964	14.1584	0.38	-0.41		463.264	479.733
0720	Oeste	CENTRO PÚBLICO	104	5	94	4			1	1		Interna		N	449.971	10.4329	468.82	7.87762	434.96	9.08798	59.7591	66.5504	58.0515	65.4771	56	42.9947											472.258	7.94964	487.241	7.49906	452.22	7.91509	468.522	8.05876	0.04	1.00		484.225	460.292
0721	Este	CENTRO PÚBLICO	34	2	18	1			2	2		Interna		N	417.052	11.1358	413.036	8.92806	454.361	11.0765	59.3112	56.3095	32.9241	64.4089	57.5	47.8896											507.44	26.6196	506.257	22.3692	619.853	21.6843	524.833	22.9209	-1.18	-0.35		594.863	459.755
0722	Sur	CENTRO PRIVADO	30	1	33	1	26	1	2	2	2	Externa	Interna	S	508.734	9.67446	565.673	9.65059	503.797	15.7192	66.2088	82.8205	78.4856	86.6048	63.4615	59.7902	565.831	10.3722	514.169	19.2726	496.334	9.26351	508.61	22.0504			440.402	12.3946	508.04	18.2076	494.531	15.3633	497.379	14.2648	-0.64	0.21	-0.28	474.163	418.557
0723	Este	CENTRO PÚBLICO	82	3	51	2			1	1		Interna		N	461.609	7.41361	489.515	8.72691	457.296	7.50465	64.3333	67.9556	60.125	71.9887	54.8	50											484.9	13.0468	546.508	13.0816	489.798	12.275	445.136	12.7944	-0.69	-0.43		514.929	454.871
0724	Capital	CENTRO PRIVADO	25	1	28	1	25	1	2	2	2	Externa	Externa	S	511.601	19.198	579.66	17.3074	603.242	14.4066	76.5873	72.7451	88.4191	78.5441	85.5556	78.2828	533.411	6.79552	527.915	15.7605	586.43	19.4108	543.956	18.965	607.933		434.601	17.9915	479.283	21.5594	502.477	14.149	559.721	21.8555	-0.24	-0.74	0.46	458.833	416.978
0725	Norte	CENTRO PÚBLICO	92	4	96	4			1	1		Interna		N	477.675	7.8248	552.893	9.15739	498.032	9.56588	64.5833	72.8175	67.7827	89.0805	63.8095	58.2251											497.636	8.39358	498.237	7.55614	439.868	7.18482	449.61	8.83231	0.04	0.70		522.084	476.376
0726	Capital	CENTRO PRIVADO	25	1	25	1	30	1	2	2	2	Externa	Externa	S	548.631	8.51344	480.335	8.77934	493.156	21.8756	74.4361	87.3684	54.4408	76.225	64.2105	55.5024	486.948	10.6342	414.116	9.80893	460.272	16.6397	497.49	17.5897	500.308	130.741	535.573	17.7861	380.133	18.5359	424.814	12.5084	462.357	21.9126	-1.28	-1.27	-1.44	554.433	519.07
0727	Este	CENTRO PÚBLICO	29	2	38	2			2	2		Interna		N	524.377	12.9004	405.913	10.865	505.435	13.2788	71.9388	81.0714	42.7455	49.7537	68.9286	58.4416											489.795	13.0247	412.53	12.1516	478.093	13.4146	461.63	14.6068	-0.39	-0.13		504.302	468.034
0728	Sur	CENTRO PÚBLICO	50	2	48	2			2	2		Externa		N	476.419	15.0823	426.761	14.5357	447.133	10.8575	61.6725	73.9837	43.9787	61.0597	56.0976	46.4523											340.781	22.4998	407.345	39.6832	408.301	18.242	432.363	23.4233	0.34	-0.12		373.735	288.604
0729	Norte	CENTRO PÚBLICO	13	1	14	1			2	2		Externa		N	408.23	25.7641	368.206	14.1724	424.051	22.2126	58.631	51.6667	24.2188	52.0115	47.5	43.1818											467.997	8.52851	400.117	6.94638	469.439	14.4067	469.287	20.5884	-1.13	-1.49
0730	Sur	CENTRO PRIVADO	73	3	86	3	43	2	1	1	2	Interna	Interna	S	555.39	11.1835	588.421	10.5196	592.805	9.35111	77.7041	81.9524	79.8214	87.7833	81	76.4286	552.108	9.42778	515.241	15.3249	595.501	12.1298	542.313	13.8252			478.212	9.16543	572.627	8.83659	487.655	8.08134	492.134	8.69978	0.53	0.31	-0.12	506.381	448.669
0731	Capital	CENTRO PÚBLICO	18	1	17	1			2	2		Externa		N	373.382	28.5576	313.27	29.6826	442.06	25.5764	57.6923	40	28.6058	30.504	49.1667	48.4848											493.767	27.3526	351.587	19.6136	397.474	18.8161	421.224	32.7673	-2.28	-4.92		483.127	515.048
0732	Oeste	CENTRO PRIVADO	35	2	47	2	44	2	2	2	2	Externa	Interna	N	550.054	14.977	580.711	6.81753	652.626	11.1459	80.4113	78.8889	94.0341	75.4441	91.2121	85.6749	534.856	9.03345	584.725	8.67517	542.651	8.25346	532.003	10.9418			459.336	10.438	565.269	9.71354	538.11	16.5566	527.479	16.7933	1.44	1.39	1.24	470.754	447.399
0733	Capital	CENTRO PÚBLICO	42	2	48	2			2	2		Externa		N	449.16	12.2183	470.03	14.467	462.278	11.7912	63.0102	64.5238	63.1696	59.688	57.0732	50.6652											471.804	10.4619	480.809	8.33801	469.125	12.8526	528.207	19.64	0.74	0.80		491.23	454.144
0734	Este	CENTRO PÚBLICO	51	2	50	2			2	2		Interna		N	498.362	16.058	483.742	13.1044	497.555	13.1591	65.3727	77.2464	57.8125	71.1394	71.3333	55.1515											500.717	12.4361	447.996	12.333	447.174	11.0262	453.543	13.3495	-0.07	-0.68		548.173	470.838
0735	Capital	CENTRO PÚBLICO	37	2	25	1			2	2		Externa		N	335.913	21.5946	257.498	30.3419	362.179	16.5923	49.7253	33.5897	8.65385	29.9735	36.1538	29.7203											253.681	46.5822	276.2	17.3243	327.863	24.5899	296.668	64.2357				284.902	201.645
0736	Este	CENTRO PÚBLICO	73	3	54	2			2	2		Interna		N	450.926	10.4538	414.166	5.40066	435.271	9.0921	60.8209	66.6169	26.7257	71.5903	54.1791	43.7585											443.14	15.578	388.603	10.5229	435.647	10.2118	444.382	15.5891	-1.10	-0.68		489.776	388.395
0737	Sur	CENTRO PÚBLICO	53	2	48	2			2	2		Interna		N	500.326	10.2969	450.301	7.61953	561.711	18.2342	73.2143	72.5	52.4858	62.4608	77.0455	67.562											458.519	17.2138	440.219	13.6486	471.059	14.6658	456.921	13.4765	-0.27	-0.80		490.558	431.54
0738	Capital	CENTRO PÚBLICO	20	1	24	1			1	1		Externa		N	562.302	22.2499	600.901	19.1028	563.435	11.7974	81.3187	83.0303	87.0192	86.2069	80	71.3287											523.151	20.1842	548.749	17.6623	484.976	27.7518	510.081	27.7216	0.23	0.63		557.161	500.477
0739	Este	CENTRO PRIVADO	104	5	113	6	84	3	1	1	2	Interna	Externa	N	566.948	9.8645	635.986	9.11624	600.46	6.41195	85.7143	76.7638	87.591	91.1282	82.4272	78.5084	558.027	5.45542	623.569	6.60281	595.509	9.94168	565.236	8.5772			566.102	9.25864	660.512	6.59586	637.062	8.74902	736.547	11.4703	1.16	1.04	0.84	591.581	543.214
0740	Capital	CENTRO PRIVADO	49	2	47	2	50	2	2	2	2	Externa	Externa	S	542.798	15.4988	526.654	12.894	577.655	10.521	73.4578	81.6667	64.2756	83.9342	83.4091	72.1074	557.046	19.1198	529.138	15.0114	539.61	17.6522	587.124	20.9714	415.024		525.659	9.36974	519.216	8.38877	512.265	14.6351	541.721	13.5182	1.36	0.81	0.43	527.29	522.022
0741	Capital	CENTRO PÚBLICO	20	1	20	1			2	2		Externa		N	435.135	32.7942	397.101	34.6035	402.927	27.8972	57.1429	63.0769	42.5481	52.2546	48.3333	36.7424											436.767	17.6705	401.622	22.2781	451.468	24.8455	452.075	27.4592	-0.33	-0.32		448.924	432.091
0742	Oeste	CENTRO PÚBLICO	24	1	22	1			1	1		Interna		N	418.923	28.888	375.89	17.8785	393.276	24.1719	53.5714	61.0417	34.1797	45.9052	42.5	36.6477											477.751	14.5507	457.412	24.0038	409.952	14.948	411.094	21.7227	-1.55	-0.52		492.166	440.275
0743	Capital	CENTRO PRIVADO	50	2	46	2	48	3	1	1	2	Externa	Externa	S	496.92	10.2314	507.209	8.9562	484.794	12.3648	67.8571	76.2963	67.2222	74.3295	61.1111	55.6566	559.27	9.48368	560.708	12.0669	496.322	10.421	553.125	16.1506			549.014	11.052	573.349	6.47413	479.934	14.5719	553.482	13.503	1.22	1.54	0.78	582.226	515.801
0744	Capital	CENTRO PRIVADO	80	3	80	3	65	3	2	2	2	Externa	Externa	S	513.638	7.81857	509.335	6.7072	522.549	7.41387	70.4911	79.0295	68.8672	73.0172	72.5316	62.1404	480.603	7.50422	569.102	7.84596	529.449	10.2449	540.544	12.1321			535.973	8.55946	521.726	6.9625	538.505	11.014	508.62	11.0952	1.28	1.38	1.37	559.35	511.397
0745	Capital	CENTRO PRIVADO	57	2	60	2	59	2	2	2	2	Externa	Externa	S	494.244	9.73444	472.841	7.45383	527.876	11.1515	69.5378	73.4667	57.2704	68.7627	72.549	63.0125	511.586	7.40135	513.283	9.65086	537.271	10.6933	564.958	18.6466	554.934	29.1391	489.676	10.8339	485.16	9.5147	545.248	15.1969	479.075	12.9343	0.66	0.83	0.65	510.839	475.768
0746	Sur	CENTRO PRIVADO	160	6	153	6	106	4	1	1	2	Interna	Externa	S	529.075	6.51805	520.936	5.8378	567.876	7.26382	79.9078	73.9316	72.1354	73.6737	80.0641	70.0175	510.33	6.53677	556.95	6.20092	496.754	6.40865	507.122	8.68147			486.695	7.1067	540.609	7.24954	620.798	9.18949	501.136	6.91731	1.10	0.77	0.64	501.485	472.295
0747	Capital	CENTRO PÚBLICO	47	2	44	2			2	2		Externa		N	392.846	12.6388	397.784	7.65976	388.255	12.7392	52.4802	52.5926	31.4236	58.2375	49.4444	31.6919											499.849	17.6081	394.42	13.2438	473.151	18.8239	436.178	18.2113	-1.62	-0.60		490.51	508.52
0748	Sur	CENTRO PRIVADO	30	2	32	2	14	1	2	2	2	Interna	Externa	N	528.456	11.5396	491.919	11.0587	496.992	14.2594	71.0591	83.4483	55.819	78.9536	71.7241	54.5455	523.777	17.0943	553.949	9.54475	571.092	14.6456	506.374	16.3141			552.636	10.2916	561.435	13.0237	493.949	14.8281	507.599	13.0786	0.90	1.10	1.54	552.636
0749	Capital	CENTRO PÚBLICO	62	3	64	3			1	1		Externa		N	497.224	11.1417	459.163	11.0901	458.42	14.2645	61.9534	81.2925	56.5051	61.9282	57.9592	49.1651											455.071	12.1371	506.499	10.8248	489.989	14.1404	463.333	15.4759	-0.52	-0.51		467.558	440.086
0750	Sur	CENTRO PÚBLICO	48	2					1					N	512.64	12.0623	525.943	10.113	468.784	12.7167	70.8604	77.6515	70.2415	77.8213	63.8636	49.2769																			0.25
0751	Norte	CENTRO PÚBLICO	47	2	68	3			1	1		Externa		N	449.936	12.7234	510.956	9.99476	472.364	12.4364	68.2371	58.7234	69.6332	72.1937	60.4348	52.1739											478.468	8.1813	515.902	9.76099	509.044	10.5171	460.169	11.2062	0.22	0.21		500.561	458.324
0752	Capital	CENTRO PRIVADO	73	3	50	2	57	2	2	2	2	Externa	Externa	S	494.924	10.8886	497.39	7.18379	536.961	9.67212	69.898	71.9524	66.2946	70.4926	70	66.5349	519.664	7.07926	548.742	8.45512	518.727	12.8996	581.381	16.5616	596.367	11.567	508.701	8.6165	508.529	10.6063	490.156	14.3459	479.405	10.4984	1.05	0.63	0.66	494.217	518.012
0753	Sur	CENTRO PÚBLICO	46	2	59	3			1	1		Interna		N	552.809	8.4571	546.094	10.1659	555.565	11.326	72.4107	85.5833	75.4808	80.8134	77.75	66.0227											515.033	11.2152	553.433	7.21833	533.162	13.9188	555.768	10.5469	0.51	0.36		524.648	504.215
0754	Norte	CENTRO PRIVADO	5	1	19	1	53	2	2	2	2	Interna	Interna	N	470.435	29.4393	471.301	18.75	650.519	9.56047	65.7143	70	49.375	77.2414	94	86.3636	513.118	8.56901	562.965	10.0294	617.296	14.0771	546.509	17.1589			563.499	17.5244	492.621	13.3067	525.289	16.1531	565.842	15.6267	1.61	1.68	1.11	604.922	533.374
0755	Sur	CENTRO PÚBLICO	42	2	25	1			2	2		Interna		N	417.149	20.8407	427.487	12.7084	389.094	18.3227	54.9451	58.8462	47.3558	56.6313	44.6154	33.7413											397.705	17.7856	404.712	21.2837	452.045	15.2958	450.001	26.0655	-2.11	-2.13		417.073	382.21
0756	Capital	CENTRO PÚBLICO	40	2	31	2			2	2		Externa		N	491.406	19.3956	448.428	17.6229	485.628	15.5836	60.7143	78.2222	54.4792	58.046	63.6667	54.5455											472.746	16.3224	391.985	10.2906	398.803	17.0319	448.35	16.5697	-1.65	0.03		494.525	449.41
0757	Norte	CENTRO PÚBLICO	76	3	75	3			1	1		Interna		N	450.643	10.5341	506.752	6.85902	490.875	8.68408	63.8031	63.2877	70.2917	70.2529	63.1507	56.6002											491.141	12.9874	545.275	7.09749	472.072	11.0704	474.46	10.7896	0.54	0.62		529.845	454.528
0758	Norte	CENTRO PÚBLICO	27	1	26	1			1	2		Interna		N	398.485	18.7301	439.281	9.43961	441.497	12.3157	56.0559	51.7391	44.2935	65.8171	56.9565	44.2688											488.483	12.8237	400.268	19.5406	537.119	21.1903	463.782	17.5627	-2.09	-1.22		515.263	466.572
0759	Capital	CENTRO PÚBLICO	57	2	53	2			1	1		Externa		N	524.754	13.0819	502.799	12.8689	493.076	12.191	68.0952	83.3333	58.3333	78.7739	65.9091	55.6818											557.439	11.7278	522.805	12.9744	502.935	12.4753	491.844	14.1065	-0.15	0.05		596.343	526.992
0760	Capital	CENTRO PRIVADO	36	2	47	2	60	2	2	2	2	Externa	Externa	N	589.084	14.2992	580.843	17.3889	553.376	19.1421	81.8452	86.9444	77.3438	85.4406	73.8889	66.2879	527.865	8.01462	597.475	8.82857	576.087	13.9928	552.119	16.2791			512.055	7.32416	556.862	12.3506	549.648	17.7993	516.716	15.7241	1.61	1.72	1.70	505.207	517.586
0761	Capital	CENTRO PRIVADO	53	2	46	2	27	1	1	2	2	Externa	Externa	S	449.879	11.1789	502.239	6.10664	490.085	10.5187	65.4062	61.7647	67.8922	72.0757	65.4902	55.1693	533.741	10.3891	522.51	10.8258			483.231	15.2018			422.222	11.095	526.037	12.6196	481.603	14.4593	470.283	11.9885	1.14	0.79	0.37	428.896	413.88
0762	Sur	CENTRO PÚBLICO	45	2	46	2			2	2		Interna		N	580.43	13.0537	536.538	9.74719	618.02	10.0766	86.63	80.8547	86.859	64.7215	77.3684	85.0478											403.109	18.457	386.614	27.5059	406.532	15.6753	398.322	21.3032	-1.85			392.447	402.958
0763	Capital	CENTRO PÚBLICO	50	2	50	2			1	1		Externa		N	473.251	12.856	589.137	12.3515	491.617	12.7058	67.1266	67.5969	80.8239	87.7743	64.6512	56.0254											472.764	13.3408	580.312	9.25031	526.464	14.3625	512.871	13.9354	-0.12	-0.08		490.193	461.56
0764	Capital	CENTRO PRIVADO	52	2	58	2	50	2	2	2	2	Externa	Externa	S	554.961	14.1048	451.798	8.5785	473.595	11.7344	78.2738	80.9028	51.237	63.7213	59.1304	53.5573	518.848	8.67733	489.838	10.8246	489.789	10.0496	509.004	12.324			493.963	9.66535	465.251	9.21409	552.458	12.1015	534.486	13.5851	0.44	0.34	0.28	511.75	470.988
0765	Oeste	CENTRO PRIVADO	40	2	55	2	66	2	1		2	Interna	Interna	N	516.682	11.1425	592.579	11.9534	530.45	9.90701	74.1758	76.4957	86.2981	83.8196	74.359	63.6364	552.425	6.72242	582.849	8.01252	567.135	7.60736	542.172	9.1807			514.563	13.662	551.111	9.06057	521.239	9.95538	494.929	8.35279	1.26		1.53	514.563
0766	Capital	CENTRO PÚBLICO	17	1	19	1			2	2		Externa		N	574.367	58.8165	537.358	19.6867	605.747	30.7937	80.3571	80	67.7083	87.931	85	78.0303											531.858	28.7141	354.474	52.5958	581.37	20.842	555.841	18.1119	0.57	-1.65		548.073	518.885
0767	Capital	CENTRO PRIVADO	20	1	20	1	17	1	2	2	2	Externa	Externa	S	485.253	20.0063	469.445	14.8467	549.769	25.7276	75	66.0606	55.3977	68.9655	68.1818	70.2479	456.821	13.0095	431.402	26.0418	436.861	14.4998	422.011	82.2075	466.727	25.273	491.853	21.7945	394.879	22.9085	360.742	13.8895	426.55	35.5422	0.47	-0.88	-1.20	524.989	479.803
0768	Este	CENTRO PÚBLICO	52	2	48	2			2	2		Interna		N	523.037	11.4659	454.538	8.39508	494.041	13.3356	67.5958	84.4444	39.2857	78.8998	62.1951	57.8714											475.915	19.9604	423.549	16.0272	432.971	9.63225	456.501	12.1989	-0.77	0.07		541.171	420.448
0769	Capital	CENTRO PRIVADO	56	2	77	3	74	3	2	2	2	Externa	Externa	S	501.607	7.72184	483.586	10.1203	483.383	9.13223	64.9471	81.358	63.2523	66.539	62.2222	54.798	542.139	7.66232	490.14	8.50544	490.209	8.30447	514.148	12.4054	493.281	21.8614	449.023	12.166	454.457	10.9537	447.458	12.8705	492.693	11.5522	-0.68	-0.28	-0.38	453.92	440.86
0770	Sur	CENTRO PÚBLICO	54	2	73	3			2	2		Interna		N	446.38	15.1323	490.792	13.0638	489.401	12.8709	59.9303	64.878	65.0915	67.5357	59.0244	57.6497											446.509	12.6024	415.646	12.6419	465.075	10.2728	477.259	9.37173	-0.22	-0.21		458.652	432.567
0771	Capital	CENTRO PRIVADO	24	1	26	1	23	1	2	2	2	Externa	Externa	S	597.236	15.7434	473.512	11.1431	566.535	14.6773	84.0774	87.3611	54.5573	71.9828	80	70.4545	546.478	11.9717	568.392	16.5549	575.192	22.8286	497.303	19.2406	620.062	58.8204	469.852	7.6667	461.562	14.4077	411.819	14.0071	466.897	19.8981	-0.95	-0.33	0.17	475.383	460.018
0772	Capital	CENTRO PRIVADO	56	2	54	2	84	3	2	2	2	Externa	Externa	S	497.426	9.62464	535.444	8.29916	574.959	11.9963	72.6403	71.7857	68.8616	84.0517	80	71.8344	533.967	6.40432	542.597	7.51984	500.305	9.85888	508.235	10.4798	601.434	40.3466	533.629	8.29187	495.197	7.34401	553.925	12.3309	531.789	13.6499	0.65	0.41	0.00	558.541	513.012
0773	Capital	CENTRO PRIVADO	79	3	85	3	98	3	2	2	2	Externa	Externa	S	477.178	6.15764	414.356	6.57021	490.327	8.2456	64.8589	73.4167	42.5926	54.8744	67.875	54.1477	514.7	6.6764	487.505	7.84898	466.32	8.89161	478.337	9.3667	473.889	23.8683	511.675	9.67792	476.774	11.3881	486.545	10.3953	467.644	10.4125	0.40	0.74	-0.37	539.75	483.6
0774	Sur	CENTRO PÚBLICO	48	2	43	2			2	2		Interna		N	418.474	13.3914	399.2	9.7461	431.375	14.2273	59.7403	55.5556	37.3106	53.2915	57.8788	40.6336											413.583	19.7302	413.947	10.6139	430.713	11.7185	499.473	17.557	-2.39	-2.49		449.662	379.91
0775	Oeste	CENTRO PRIVADO	140	5	142	5	80	3	2	2	2	Interna	Externa	S	486.914	5.68917	519.508	4.98255	495.277	5.95429	69.2803	72.0149	75	71.2815	65.8647	56.5619	525.781	5.68508	567.654	6.93594	560.371	9.31858	504.73	9.83469			523.829	7.19631	540.625	4.76499	525.065	7.16697	487.265	7.0191	1.20	1.29	0.84	543.784	506.534
0776	Oeste	CENTRO PÚBLICO	31	2	15	1			2	2		Interna		N	467.766	15.7474	459.328	15.6276	454.202	18.6397	61.8012	71.7391	52.5815	66.1169	58.6957	47.6285											493.343	25.1745	463.492	27.732	498.079	30.9944	489.367	24.9961	-1.26	-0.01		506.143	484.199
0777	Este	CENTRO PÚBLICO	46	2	50	2			2	2		Externa		N	506.336	14.8147	479.914	10.0343	519.327	14.0032	69.0154	76.5766	55.2365	73.8117	75.9459	58.8452											519.855	9.70099	506.8	11.8343	609.921	16.2879	552.46	15.1957	-1.30	0.18		525.164	509.237
0778	Este	CENTRO PÚBLICO	75	3	51	2			2	2		Interna		N	523.597	8.05766	408.141	7.7889	438.865	8.24594	64.1234	88.2828	38.5417	56.4263	55.1515	44.146											479.396	14.2378	455.055	13.476	454.216	11.7778	456.58	9.80348	0.47	0.34		510.231	427.361
0779	Capital	CENTRO PRIVADO	46	2	51	2	63	2	2	2	2	Externa	Externa	S	436.95	9.97324	487.928	9.85731	483.871	11.9932	65.8638	57.4419	62.4273	69.8476	64.8837	53.8055	497.927	8.37988	529.017	8.29319	478.155	13.0503	435.021	14.4551	494.481	39.0873	519.11	14.6546	440.074	11.7166	435.143	11.5851	482.36	16.4578	-1.87	-1.71	-0.64	527.543	508.694
0780	Norte	CENTRO PÚBLICO	42	2	48	2			1	1		Interna		N	459.893	12.3316	495.804	11.4671	468.994	7.87755	59.5536	71.6667	59.9219	76.1207	66.6667	48.3683											522.791	13.0751	513.632	9.73705	437.487	10.2138	473.339	11.7988	0.52	0.97		535.324	503.622
0781	Capital	CENTRO PRIVADO	106	4	104	4	110	4	1	2	2	Externa	Externa	S	491.804	9.09369	494.335	11.0167	506.828	10.1699	66.5966	74.2904	60.0557	74.0703	65.1961	59.4474	497.243	5.11034	495.783	7.13495	486.826	7.82181	483.843	10.3988	505.169	25.1217	484.212	7.68678	484.661	9.61947	534.007	10.4309	508.629	11.208	0.25	0.52	0.62	505.657	468.485
0782	Sur	CENTRO PRIVADO	30	1	26	1			2	2		Interna		S	488.327	20.0465	513.137	11.3411	618.286	21.7959	74.2857	64.6667	79.5833	62.9885	81.3333	78.7879											495.763	20.3383	462.311	16.6194	490.044	21.4375	479.331	12.8143	-0.64	-0.55		513.244	479.74
0783	Norte	CENTRO PÚBLICO	38	2	50	2			1	1		Interna		N	580.83	12.7089	543.63	10.2393	487.082	13.1972	78.2563	89.6078	75.8272	79.9189	62.0588	55.3476											526.724	12.9555	545.176	13.0017	469.612	15.6687	467.555	11.5917	0.80	1.29		545.363	511.669
0784	Oeste	CENTRO PRIVADO	51	2	61	2	38	2	2	2	2	Externa	Interna	S	585.504	12.7269	464.675	11.1427	519.107	12.0633	84.3465	83.6879	53.1915	68.9655	72.766	60.1547	530.887	9.58123	517.923	9.98475	524.783	8.60026	465.384	13.2587	515.571	15.5709	507.22	17.9117	490.939	14.4068	521.341	13.4133	515.198	13.0646	1.14	1.18	0.40	528.268	494.137
0785	Oeste	CENTRO PÚBLICO	52	2	47	2			1	1		Interna		N	489.645	13.2184	509.805	11.4298	447.822	10.8278	63.5989	75.5556	67.6683	72.2812	57.6471	45.9893											471.212	15.808	559.955	9.078	469.219	11.3128	447.714	11.3472	0.06	0.22		477.587	466.726
0786	Sur	CENTRO PÚBLICO	74	3	125	5			2	2		Interna		N	452.943	10.9962	401.624	7.29021	468.133	9.79804	57.4534	69.8068	38.8587	53.3469	59.2754	51.1858											459.548	9.48179	429.9	7.77492	467.476	9.04245	473.347	7.6601	-0.21	-0.41		478.737	442.53
0787	Este	CENTRO PÚBLICO	48	2	46	2			1	1		Interna		N	532.736	12.9548	534.618	10.1129	527.781	12.2324	69.6429	83.7681	70.0408	81.4093	69.7826	64.0316											537.384	10.7302	563.999	9.61215	531.985	10.6212	464.268	10.7775	-0.05	-0.02		570.11	509.12
0788	Oeste	CENTRO PRIVADO	15	1	21	1	13	1	1	2	2	Interna	Interna	S	478.96	18.2168	523.553	26.3646	464.846	16.5949	69.5238	68.8889	71.25	72.8736	60.6667	49.697	504.923	17.9977	549.753	14.6633	530.395	8.60598	465.087	20.9276			490.022	18.5284	551.482	14.6801	485.906	20.6405	479.445	12.006	0.91	0.86	1.07	510.51	469.534
0789	Sur	CENTRO PÚBLICO	50	2	51	2			2	2		Interna		N	516.149	14.2226	450.936	11.4193	561.34	13.0706	76.9164	71.9512	47.6372	67.4138	70.9756	72.6164											549.551	13.1185	450.674	11.1439	512.491	11.8637	484.14	11.3126	0.07	-0.02		540.061	570.43
0790	Este	CENTRO PRIVADO	80	3	82	3	84	3	2	2	2	Interna	Externa	S	480.72	8.89765	458.964	10.3874	487.859	8.40855	66.7125	71.6239	52.3638	66.4014	63.0769	55.8275	536.585	6.95282	515.686	8.90555	510.137	8.53263	519.039	13.6299	523.958	17.7436	593.165	10.0346	513.516	10.0679	515.212	9.55973	517.214	9.80793	0.29	0.16	0.28	604.391	581.628
0791	Sur	CENTRO PRIVADO	66	3	79	3	63	3	1	1	1	Interna	Externa	N	581.965	8.21087	551.172	7.0924	559.555	8.75357	76.7574	91.6667	75.248	84.0722	76.7742	70.1613	504.3	7.95482	553.29	9.14068	495.446	9.08031	507.623	12.5394			606.739	8.22562	539.933	5.72948	486.467	8.76734	531.361	8.1005	1.11	1.47	1.06	636.424	572.812
0792	Capital	CENTRO PRIVADO	43	2	37	2	29	2	2	2	2	Externa	Externa	N	547.452	10.3712	540.549	8.52099	558.513	12.0476	76.2458	83.0952	81.3988	72.8148	77.4419	69.556	564.3	10.5882	544.386	12.748	541.18	15.1394	571.741	21.974			467.032	11.3468	484.773	13.2987	500.72	15.898	512.747	14.0671	0.82	1.13	0.93	500.058	438.96
0793	Este	CENTRO PÚBLICO	96	4	77	3			1	1		Interna		N	472.548	10.1387	459.547	6.44714	410.335	6.07511	63.0952	71.3684	59.1797	59.6983	48.8421	38.3732											521.892	7.8118	521.643	8.85949	481.414	8.88931	471.341	7.53428	0.94	0.99		540.716	499.425
0794	Oeste	CENTRO PÚBLICO	51	2	51	2			2	2		Interna		N	541.357	11.7403	512.802	13.5075	509.47	10.4946	74.0476	83.037	65.1389	75.7088	72.6667	57.6768											470.496	8.87099	531.294	10.9102	531.204	11.8106	538.056	10.7249	1.01	1.24		493.073	453.337
0795	Capital	CENTRO PÚBLICO	50	2	69	3			1	1		Externa		N	522.461	15.9469	518.212	10.2571	485.398	12.8188	70.4613	78.125	77.2786	66.8103	66.0417	53.5038											500.099	7.33805	581.239	8.79788	543.071	11.3551	517.7	12.8329	0.82	0.88		516.206	486.959
0796	Sur	CENTRO PÚBLICO	39	2	58	2			2	2		Interna		N	476.645	15.8145	464.556	11.6839	420.958	12.7283	61.8304	73.9583	50.9766	70.6897	56.25	38.4943											460.596	11.1825	447.195	11.0979	433.883	8.44419	468.389	12.1386	-0.78	-0.39		469.977	446.054
0797	Norte	CENTRO PÚBLICO	52	2	42	2			1	1		Interna		N	509.314	9.5316	552.063	7.63883	529.298	9.12254	66.7857	81.4	79.75	79.5172	70.8163	64.564											526.065	12.5134	514.228	12.3467	525.116	13.3742	483.954	10.3326	-0.12	0.11		546.48	510.087
0798	Norte	CENTRO PÚBLICO	26	1	23	1			1	1		Interna		N	467.925	30.9265	445.467	11.2102	389.698	16.3789	60.119	68.5185	53.4722	58.4291	47.7778	32.8283											485.158	19.1562	520.855	21.5247	447.444	15.9275	479.356	14.1122	-1.82	-2.00		508.421	447.936
0799	Oeste	CENTRO PÚBLICO	46	2	49	2			1	1		Interna		N	517.996	11.5497	571.881	13.0298	534.739	11.5435	67.4107	82.9167	77.4219	85.3448	72	65.7955											464.159	12.6453	517.019	11.949	505.26	16.9394	499.598	11.9758	-0.17	0.44		459.663	468.467
0800	Norte	CENTRO PÚBLICO	29	2	23	1			2	2		Interna		N	409.069	12.4491	387.97	7.73586	435.195	11.7334	56.8681	55.3333	28.3654	56.366	53.8462	43.7063											487.467	18.6861	456.865	17.8544	443.53	14.9773	456.787	16.9278	-0.27	-1.45		496.565	472.682
0801	Norte	CENTRO PÚBLICO	15	1	18	1			1	2		Interna		N	425.223	28.1058	414.039	24.858	408.924	20.2004	55.6548	61.3889	48.1771	50	46.6667	38.6364											512.498	23.9712	491.195	16.7613	533.859	23.6559	508.203	19.0161	0.58	-0.06		544.332	492.602
0802	Este	CENTRO PÚBLICO	59	3	43	2			2	2		Interna		N	426.751	12.8793	386.916	6.96397	441.772	10.2248	64.881	53.7037	24.0162	61.2388	55.3704	44.9495											444.125	17.2431	421.732	17.8597	429.287	9.90354	473.769	11.1117	-0.58	-0.85		475.386	412.863
0803	Capital	CENTRO PÚBLICO	72	3	75	3			1	2		Externa		N	478.242	12.6499	501.384	8.86251	457.787	10.9783	61.0599	74.4624	69.5565	67.6307	59.8387	47.7273											528.835	10.9574	453.089	9.89317	491.249	14.3353	500.209	12.8039	0.49	0.66		544.064	515.986
0804	Este	CENTRO PÚBLICO	120	5	92	4			2	2		Interna		N	544.517	7.76787	517.98	6.04551	552.487	8.01287	73.4649	84.087	65.7337	79.6128	77.8261	67.3123											534.729	10.8536	564.34	9.36764	551.195	8.20425	556.224	8.13103	0.77	0.71		564.737	510.722
0805	Oeste	CENTRO PRIVADO	84	3	89	3	89	3	2	2	2	Interna	Externa	S	495.951	11.7826	433.219	6.74856	503.707	10.4656	69.349	71.7722	47.7453	58.7975	67.8481	57.0196	511.526	6.98874	510.411	7.52474	493.067	9.82407	515.49	10.4476			466.251	7.75269	481.567	7.08806	491.32	8.733	500.806	8.66468	0.67	0.43	0.54	485.31	451.334
0806	Sur	CENTRO PÚBLICO	97	4	67	3			2	2		Interna		N	461.276	10.0391	421.583	8.42323	442.665	8.38419	65.1888	65.2874	42.6724	59.3509	57.1264	44.6186											481.77	17.2126	437.699	10.6932	480.571	10.0814	469.04	11.5479	0.46	-0.04		517.7	460.212
0807	Norte	CENTRO PÚBLICO	44	2	36	2	20	1	2	2	2	Interna	Interna	N	407.041	13.1914	372.816	10.8289	408.203	12.7472	59.0659	51.5385	27.8846	51.1936	44.6154	39.3939	494.355	14.0956	437.963	13.828	557.478	15.4741	461.654	13.0545	563.466	33.8854	509.513	18.6322	428.656	15.7817	438.654	14.3149	465.174	14.3673	-1.00	-1.12	-0.69	506.88	511.122
0808	Sur	CENTRO PÚBLICO	42	2	56	3			2	2		Externa		N	538.551	13.6561	552.676	14.9685	566.757	10.6496	69.9807	85.6757	80.5743	74.3709	77.8378	72.113											518.172	11.5854	434.117	7.78914	460.535	11.5502	493.329	10.982	0.22	0.04		536.653	504.62
0809	Norte	CENTRO PÚBLICO	47	2	37	2			1	1		Interna		N	513.624	12.1342	545.704	8.94378	585.525	11.2983	73.2955	75.6061	75.5682	79.5509	78.8636	76.343											551.628	17.0999	508.734	13.2788	558.657	16.5053	560.493	13.7396	0.95	0.85		598.337	493.242
0810	Este	CENTRO PRIVADO	51	2	59	2	46	2	2	2	2	Interna	Interna	S	550.319	15.4461	551.429	13.3886	508.328	12.4846	73.2143	83.6806	76.8229	78.0172	67.6596	58.9942	500.05	11.7393	468.044	12.4859	547.476	12.0578	466.12	14.0732	505.036	32.2237	549.135	17.9846	501.694	13.5682	569.248	9.25877	535.499	13.7829	-0.04	0.38	-0.27	607.702	496.627
0811	Capital	CENTRO PÚBLICO	49	2	51	2			1	1		Externa		N	532.84	11.9673	540.237	10.0789	518.293	9.50631	73.059	81.4493	76.2937	77.0613	67.3913	63.2411											537.22	20.4209	578.864	7.65882	538.653	15.5181	498.276	13.5391	1.16	-0.21		577.016	537.217
0812	Capital	CENTRO PÚBLICO	21	1	21	1			2	2		Externa		N	518.562	23.0136	655.555	31.4257	563.839	24.9134	72.619	78.3333	89.3229	91.954	77.5	70.4545											550.394	18.3394	465.282	12.4477	428.123	14.9508	548.304	17.8672	-2.29	-1.46		594.57	506.218
0813	Sur	CENTRO PÚBLICO	50	2	44	2			2	2		Interna		N	440.005	10.7173	410.513	6.97442	389.87	12.0433	61.0465	62.7907	38.7649	57.097	45.4762	34.1991											418.026	11.7549	466.461	13.4631	473.833	12.502	469.032	10.5501	-1.44	-1.43		445.01	380.663
0814	Capital	CENTRO PRIVADO	52	2	46	2	51	2	1	2	2	Externa	Externa	S	493.998	10.7921	519.893	9.04826	455.83	8.06669	70.2888	72.6241	61.7021	85.1798	57.8723	48.2592	519.533	11.1816	518.879	14.2702	518.134	14.5965	527.835	17.3907			489.698	12.3175	478.154	12.9458	497.901	15.248	526.86	14.9077	-1.35	-0.87	-1.19	495.436	483.321
0815	Sur	CENTRO PÚBLICO	51	2	40	2			1	1		Externa		N	488.474	11.6296	475.463	10.2635	451.616	10.0188	69.724	71.2879	57.5994	68.8088	58.1818	46.6942											499.884	11.4107	594.694	9.48235	521.083	12.3692	544.552	13.9372	0.33	0.68		505.426	491.917
0816	Norte	CENTRO PRIVADO	70	3	61	3	28	1	2	2	2	Interna	Externa	S	490.139	8.89616	518.198	8.45351	513.253	9.4722	71.0609	71.2077	77.5893	67.1921	65	62.5668	528.411	9.67324	571.6	8.91247	457.412	14.1234	533.749	19.3055			595.372	11.5623	545.478	11.3239	555.61	12.0419	516.509	7.49271	1.25	1.26	0.80	623.711	551.014
0817	Norte	CENTRO PÚBLICO	50	2	39	2			1	1		Interna		N	502.596	12.4638	511.639	10.6255	506.403	10.304	69.5652	75.2899	72.0788	70.1649	70	58.1028											483.844	10.2499	517.773	7.54121	407.227	11.121	459.917	11.369	0.21			488.765	476.954
0818	Capital	CENTRO PÚBLICO	79	3	105	4			1	1		Externa		N	421.315	12.2326	468.326	10.7017	460.689	8.91748	58.5616	57.2523	57.0524	65.3308	64.507	46.735											488.857	10.1837	423.256	7.53376	430.692	9.84371	414.129	12.1586	-0.04	-0.46		510.564	470.925
0819	Capital	CENTRO PRIVADO	25	1	25	1			2			Externa		N	558.487	19.7807	607.109	11.4673	564.669	7.76951	80.2795	80.2899	97.5543	77.6612	72.6087	75.0988											450.016	27.0424	495.64	15.9253	413.549	16.3933	481.348	14.5835	0.84	0.89		430.816	478.817
0820	Capital	CENTRO PÚBLICO	41	2	47	2			2	2		Externa		N	422.736	14.3845	353.274	12.8896	449.792	15.7825	57.7839	59.3333	31.4844	40.1415	64	42.3864											509.08	12.7793	427.055	12.8837	491.557	15.322	496.848	12.6649	-0.48	0.39		544.796	485.269
0821	Sur	CENTRO PÚBLICO	25	1	21	1			2	2		Externa		N	487.378	16.3953	451.795	12.1945	520.71	16.6609	63.5417	76.8056	46.224	69.5402	71.25	61.3636											464.857	18.7689	468.369	18.1578	455.302	25.4941	468.676	26.5097	-1.03	-0.76		484.661	454.956
0822	Capital	CENTRO PRIVADO	47	2	42	2	35	3	2	2	2	Externa	Externa	N	523.147	12.5411	440.937	10.7241	546.622	10.9821	73.1763	78.0851	55.7181	54.2186	74.4681	67.6983	557.96	10.4491	551.619	13.6914	527.887	10.8566	532.955	13.7784			521.431	8.81815	550.213	16.8039	601.698	13.4828	562.891	10.9371	1.05	1.16	1.03	539.862	506.84
0823	Capital	CENTRO PÚBLICO	48	2	48	2			2	2		Externa		N	399.085	15.3848	435.233	12.2361	423.044	12.5495	59.4322	48.6325	47.2756	59.7701	54.359	39.8601											448.666	20.1194	482.942	17.231	467.319	15.3375	498.227	16.7953	-1.14	-0.74		445.089	452.755
0824	Capital	CENTRO PÚBLICO	44	2	23	1			1	1		Externa		N	454.213	12.858	555.032	11.6534	463.799	12.0565	70.2381	58.8889	75.1488	83.0049	59.0476	49.8918											523.217	25.8352	602.535	16.5249			520.356	17.6907	0.93	0.51		545.456	549.23
0825	Sur	CENTRO PÚBLICO	75	3	62	3			1	1		Interna		N	455.012	8.66924	473.932	7.26898	505.285	11.7058	62.9727	66.3725	51.5165	75.0507	70	57.6872											426.87	10.3411	528.654	11.6061	449.676	9.21264	447.531	12.2625	-0.17	-0.38		453.543	404.008
0826	Capital	CENTRO PRIVADO	25	1	27	1	32	2	2	2	2	Externa	Externa	S	471.962	16.0639	391.052	11.9922	473.409	15.7109	63.7987	71.5152	38.3523	47.6489	60.9091	52.2727	471.772	8.96397	445.012	12.627	455.776	11.5827	446.375	14.1233			626.085	17.5355	478.616	13.9964	482.055	17.3832	515.506	19.4653	-0.23	-0.20	-1.10	636.746	599.433
0827	Capital	CENTRO PÚBLICO	23	1	23	1			2	2		Externa		N	352.259	23.1956	363.192	17.3795	434.638	23.0438	58.7054	30	31.0662	44.0162	52.6667	44.8485											383.166	30.4966	336.339	29.0226	393.661	22.4618	367.944	34.2517	-3.21	-1.70		446.391	338.004
0828	Capital	CENTRO PÚBLICO	14	1	11	1			2	2		Externa		N	344.688	25.0934	270.746	28.9078	349.363	19.75	42.8571	43.3333	21.3542	18.9655	28.3333	29.5455											308.484	29.1104	309.044	15.4422	345.807	34.5376	407.424	45.6396	-3.88			292.59	316.431
0829	Este	CENTRO PRIVADO	27	1	21	1	24	1	1	2	2	Interna	Interna	S	503.218	13.9577	495.119	12.8854	474.293	16.7327	69.7143	76.9333	71	63.1724	61.6	52.1818	464.547	10.9041	456.096	17.7309	473.446	11.8756	456.28	16.4279			415.355	19.7673	399.573	20.1886	402.817	11.793	387.723	22.4364	0.67	0.66	0.86	441.22	370.093
0830	Capital	CENTRO PRIVADO	53	2	56	2	54	2	2	2	2	Externa	Externa	S	511.858	10.4101	549.156	8.30316	540.793	8.2343	71.9003	76.3462	79.0094	79.1802	74.8077	66.3462	504.92	10.7712	500.504	12.024	510.782	15.3436	481.963	11.2222	506.661	21.8321	578.392	12.1324	505.522	6.71647	505.656	13.1856	563.264	14.4316	0.90	0.81	0.87	597.727	559.057
0831	Capital	CENTRO PRIVADO	52	2	44	2			2	2		Externa		S	426.893	15.7162	464.702	10.5731	481.137	12.1755	61.25	56.5833	50.1562	72.5	65	52.7273											543.14	15.9796	433.487	13.6775	556.092	18.1345	529.666	17.3654	-1.41	-2.31		551.72	527.538
0832	Sur	CENTRO PÚBLICO	51	2	48	2			2	2		Interna		N	486.865	14.2114	497.564	10.1797	504.226	10.549	72.5564	67.5439	71.0526	64.7913	69.4737	57.8947											468.38	13.3201	465.77	11.6761	426.841	12.7282	487.989	10.9778	-1.31	-1.28		477.154	462.531
0833	Capital	CENTRO PÚBLICO	29	1	45	2			1	2		Externa		N	448.862	17.5377	433.19	19.39	444.724	17.6809	60.5714	65.7692	48.5	59.5862	57.3077	45.2797											526.092	16.8269	393.655	15.1568	464.486	13.6109	489.645	17.3083	0.56	-0.36		527.011	524.712
0834	Capital	CENTRO PRIVADO	43	2	57	3	48	2	2	2	2	Externa	Externa	N	785.835	9.27015	739.39	12.7375	708.479	8.24105	98.2955	98.3333	95.7386	98.4326	98.8372	91.1205	529.662	7.00804	561.981	9.08459	506.854	10.1273	494.888	13.2206			502.929	11.901	588.895	9.94312	539.586	10.3254	511.619	14.0056	1.00		1.36	535.106	469.603
0835	Capital	CENTRO PRIVADO	88	3	80	3	105	4	2	2	2	Externa	Externa	S	498.146	7.84567	470.452	6.48322	511.856	8.45632	70.611	74.065	58.4714	65.6419	71.9512	58.9246	525.922	7.54219	510.535	7.59917	515.038	9.10965	501.934	9.63876	572.585	20.3209	522.073	9.92664	483.298	9.35573	506.385	12.0436	512.099	12.1199	1.08	1.15	0.81	538.508	510.283
0836	Capital	CENTRO PRIVADO	112	4	92	3	99	3	1	1	2	Externa	Externa	S	539.64	7.39358	564.182	8.61887	548.435	8.05923	70.1948	86.2121	83.5722	75.3605	68.8991	70.1001	526.096	5.54929	569.343	6.15722	533.179	8.65152	518.305	11.6222			518.732	10.7014	526.621	5.97494	583.749	11.3619	539.535	11.3902	1.08	1.39	0.92	539.006	509.271
0837	Capital	CENTRO PÚBLICO	50	2	52	2			1	1		Externa		N	529.851	14.592	569.37	10.2993	501.299	11.4331	69.2857	83.5238	84.1071	80.3941	65.4286	58.5714											540.698	9.90891	537.305	7.37647	515.784	13.4516	520.43	12.3605	0.71	0.67		530.05	547.353
0838	Capital	CENTRO PRIVADO	55	2	49	2	58	2	1	2	2	Externa	Externa	S	507.329	11.6651	528.012	9.45568	498.242	10.0224	72.2372	74.4872	70.6958	78.3344	68.6538	56.2937	506.924	9.3471	524.906	10.979	515.649	13.8022	508.913	13.5995	536.809		590.417	11.5005	495.488	12.2335	516.432	13.6631	497.37	15.3473	0.44	-0.21	-0.02	603.936	570.138
0839	Norte	CENTRO PÚBLICO	69	3	60	3			1	1		Externa		N	467.585	9.73443	515.103	8.9583	503.257	12.0838	66.4502	67.4242	76.0096	65.7785	60.9091	60.124											524.597	9.30457	565.535	10.3288	497.956	11.0083	464.689	11.1967	0.60	0.74		543.479	507.018
0840	Sur	CENTRO PRIVADO	87	3	77	3	85	3	2	2	2	Interna	Interna	S	438.896	7.81513	440.05	6.87107	445.59	10.0198	62.3299	61.5663	48.2515	61.1658	56.747	46.1665	498.924	6.65938	476.387	9.09148	487.354	6.6258	478.8	10.93	479.021	12.0397	475.512	12.7424	465.745	12.0553	454.432	9.29661	449.635	11.199	-0.23	-0.18	-0.71	499.286	448.767
0841	Norte	CENTRO PÚBLICO	49	2	49	2			2	2		Interna		N	517.666	12.8935	513.193	10.4959	517.128	11.9635	65.0893	84.5	57.0312	86.8103	68.25	61.8182											532.759	12.8206	458.948	12.6693	458.723	9.8191	489.801	13.2705	0.10	-0.26		573.866	487.542
0842	Capital	CENTRO PÚBLICO	23	1	24	1			2	2		Externa		N	427.42	16.6046	418.653	7.04991	439.465	22.5252	54.9107	64.5833	33.3984	66.5948	56.875	44.0341											433.868	13.4684	357.184	13.7102	420.164	15.9761	450.786	22.1469	-2.93	-2.02		443.513	414.577
0843	Capital	CENTRO PRIVADO	77	3	82	3	80	3	1	1	2	Externa	Externa	S	495.364	9.58492	520.406	9.28982	500.743	8.8909	67.4107	75.2778	67.3611	77.1552	66.3889	58.4596	523.612	6.53864	494.125	8.43919	508.868	8.73685	466.353	11.2566			441.048	7.36434	523.933	8.3833	490.024	8.48979	514.552	9.54643	0.40	0.86	-0.15	440.967	441.173
0844	Capital	CENTRO PÚBLICO	21	1	19	1			2	2		Externa		N	484.48	22.3178	470.28	21.856	406.76	29.7965	63.0952	76.3889	59.6354	62.931	48.1818	38.0165											428.318	20.5337	341.33	20.0158	400.714	24.5008	417.957	35.0958	-1.28	-1.24		440.796	417.621
0845	Sur	CENTRO PÚBLICO	45	2	71	3			2	2		Externa		N	458.564	23.4852	476.627	13.9648	429.291	15.8098	59.5238	68.1818	54.2614	71.8913	51.5152	42.8375											455.902	11.9228	450.113	9.38997	494.276	12.5521	446.498	10.5077	0.34	0.20		468.256	441.419
0846	Norte	CENTRO PÚBLICO	24	1	18	1			1	1		Externa		N	456.936	13.6971	483.248	13.8222	454.195	12.3367	62.3512	68.0556	57.6823	72.4138	60.8333	46.2121											485.965	16.5329	555.746	17.8768	407.484	12.6741	467.946	23.4479	0.29	-0.12		505.112	455.877
0847	Capital	CENTRO PRIVADO	114	4	112	4	107	4	1	2	2	Externa	Externa	S	522.611	8.27185	559.027	7.26562	537.03	7.5511	73.9975	76.9298	74.7259	84.5433	70.3509	66.4673	544.961	5.98822	541.496	8.14091	522.606	10.8007	541.26	10.1746			513.944	8.97889	499.107	6.07172	545.524	8.86996	517.046	7.34675	1.19	1.11	1.16	544.028	492.653
0848	Sur	CENTRO PRIVADO	53	2	30	1	17	1	2	2	2	Interna	Externa	S	579.59	15.8064	546.488	7.48128	634.33	6.85749	94.2857	70.4667	81.1862	76.2759	86.8	85.1818	523.814	13.8499	482.34	14.8331	452.813	16.5705	462.976	28.5487			412.704	16.3631	486.873	14.9498	539.989	14.4993	494.841	14.6462	0.45	-0.04	-0.45	417.331	408.693
0849	Norte	CENTRO PÚBLICO	50	2	59	2			1	1		Interna		N	450.021	15.1502	472.464	11.5146	422.9	13.703	58.3333	67.619	53.2012	72.0774	50	41.8831											469.842	11.5141	462.115	11.2906	438.685	10.4165	455.422	13.4689	-0.11	-0.38		483.077	459.696
0850	Capital	CENTRO PÚBLICO	64	3	32	2			1	1		Externa		N			472.044	28.6695	463.599	11.9756	65.1054	82.7322	67.9303	66.6478	58.3607	50.5961											531.896	12.059	559.868	11.7748	515.346	18.1837	491.732	16.0891	1.04	0.41		543.267	521.947
0851	Capital	CENTRO PÚBLICO	49	2	56	2			2	2		Externa		N	467.108	11.2174	433.415	10.0629	475.552	12.5363	68.693	65.461	44.1489	63.4933	64.4681	51.0638											452.4	14.6591	490.03	11.1776	471.352	14.5674	477.58	16.6663	0.15	-0.05		487.52	413.768
0852	Este	CENTRO PÚBLICO	74	3	71	3			1	1		Interna		N	508.746	9.96843	493.672	8.78665	464.607	11.9305	67.6439	79.3627	62.2243	72.1602	57.4627	50.5427											449.883	13.5416	533.478	12.9336	468.039	12.7068	471.25	13.4323	-0.26	-0.20		493.515	419.084
0853	Capital	CENTRO PRIVADO	50	2	45	2	41	2	2	2	2	Externa	Externa	S	507.023	11.6109	462.485	10.8956	463.612	14.7073	63.125	83.5833	44.375	76.8103	63.25	48.1818	497.949	9.02998	467.309	12.1023	530.035	14.2178	444.733	12.8731			481.97	14.8519	504.661	15.8493	468.371	15.7753	500.332	15.1935	-0.69	-0.80	-1.21	536.344	436.181
0854	Este	CENTRO PÚBLICO	43	2	44	2			1	1		Interna		N	495.565	18.0425	543.236	12.2497	478.084	14.268	66.9388	75.0476	77.5	76.4532	56.8571	53.1169											481.905	14.2376	515.69	13.1083	498.784	12.5269	557.386	14.7837	-1.70	-1.53		508.645	464.889
0855	Capital	CENTRO PRIVADO	24	1	23	1			2	2		Externa		S	469.142	22.8106	369.1	23.9768	478	31.9046	63.6905	70.2778	31.25	43.9655	61	53.6364											441.507	24.9318	421.265	14.0941	427.066	8.18429	446.127	18.628	-1.32	-1.69		491.056	435.509
0856	Este	CENTRO PÚBLICO	30	2	20	1			2	2		Interna		N	529.371	16.4632	462.078	13.7618	560.86	19.0439	79.0373	74.9275	58.0163	61.1694	71.7391	71.5415											476.645	17.224	479.626	14.5834	514.709	22.0877	524.796	17.9655	-0.10	-0.26		525.941	427.348
0857	Sur	CENTRO PÚBLICO	53	2	51	2			2	2		Interna		N	504.634	13.4739	506.955	11.3361	491.706	16.0621	64.2113	80.1389	63.8672	75.431	68.5417	53.7879											555.27	10.0867	530.996	9.77423	515.22	11.7993	530.729	12.0482	0.54	0.19		588.652	531.425
0858	Oeste	CENTRO PÚBLICO	39	2	35	2			1	1		Interna		N	449.084	16.7685	549.914	14.2484	426.014	13.0159	64.0693	61.6162	74.2424	81.6092	55.1515	40.0826											494.766	22.112	573.748	11.5216	480.191	13.0508	530.335	12.5594	-0.03	-0.86		552.712	456.136
0859	Capital	CENTRO PRIVADO	16	1	22	1	23	1	2	2	2	Externa	Externa	S	542.17	22.9119	543.263	22.7525	588.848	27.8575	73.5714	82.8889	79.5833	72.4138	75.3333	75.7576	519.215	11.8071	556.483	11.9196	649.219	24.5406	472.203	29.0361	532.765	28.5036	496.426	16.3143	438.729	13.9285	543.015	17.0523	601.83	17.8603	-0.58	-1.40	-1.21	524.598	452.155
0860	Este	CENTRO PRIVADO	50	2	41	2	20	1	1	2	2	Interna	Externa	S	518.873	13.0605	533.224	12.5442	497.79	12.79	64.7321	84.3056	75.9115	72.342	64.375	58.1439	529.396	13.2445	539.89	17.9979	607.434	19.909	601.042	25.9448	567.063	25.7579	542.102	15.2662	532.413	13.465	489.767	17.768	500.624	13.4583	0.46	-0.33	0.23	568.951	510.516
0861	Oeste	CENTRO PÚBLICO	39	2	33	2			2	2		Interna		N	442.73	14.0763	395.542	9.30011	455.988	15.0437	60.582	64.321	32.9861	55.5556	61.1111	47.138											491.489	18.0844	393.671	10.2563	476.299	12.9144	413.054	11.0794	-1.74	-1.02		508.553	480.113
0862	Capital	CENTRO PÚBLICO	23	1	19	1			2	2		Externa		N	432.236	13.2699	391.563	13.7497	426.659	18.5274	63.3929	58.75	33.7891	52.8017	48.75	43.4659											407.707	21.3927	332.36	21.6306	376.719	22.4431	373.642	30.1708	-1.49			423.904	380.712
0863	Este	CENTRO PÚBLICO	77	3	66	3			1	2		Interna		N	542.447	9.99215	514.83	8.74186	510.445	7.36359	70.6081	86.1261	70.7348	71.6682	66.2162	61.2408											567.407	6.93931	449.754	10.0042	510.198	7.56565	502.958	7.66681	0.10	-0.18		572.788	564.905
0864	Norte	CENTRO PRIVADO	88	3	56	2	59	2	1	1	2	Externa	Interna	S	476.921	8.27258	520.915	6.97889	498.368	8.29263	68.3908	68.6973	70.2227	76.1395	65.1724	57.7847	550.391	6.71062	522.253	8.22493	498.747	6.1571	532.526	8.01467			568.61	11.6701	511.195	10.3586	500.248	15.6999	483.786	14.347	0.69	0.58	0.56	585.374	546.957
0865	Oeste	CENTRO PRIVADO	47	2	92	4	71	3	1	1	2	Interna	Interna	S	655.386	13.7294	603	7.86772	695.211	14.2593	92.7052	88.3688	89.1622	85.8401	93.4043	88.6847	543.887	8.12786	549.75	10.3552	494.33	6.64578	585.052	9.86596			594.142	9.30171	585.289	6.28699	553.409	8.95604	515.246	6.93623	1.24	1.20	1.09	613.373	579.526
0866	Capital	CENTRO PÚBLICO	24	1	18	1			1	1		Externa		N	489.505	18.1032	442.745	18.3203	456.63	20.7495	64.4841	76.8519	65.2778	44.636	60	47.2222											536.013	15.7145	576.323	24.231	546.522	27.7327	516.781	21.0849	0.22	0.72		551.978	526.435
0867	Oeste	CENTRO PRIVADO	26	1	26	1	40	2	2	2	2	Externa	Interna	N													466.144	8.78754	490.79	11.6502	470.228	18.7528	434.351	15.3379			547.98	14.1838	444.59	17.1047	457.077	12.6347	475.199	19.1848	0.84	1.29	1.23	566.804	532.293
0868	Capital	CENTRO PÚBLICO	100	4	102	4			2	2		Externa		N	504.747	7.72838	460.396	5.79281	482.273	8.23191	65.4255	80.7092	53.7234	66.1409	62.234	54.207											483.38	10.3675	439.625	10.8052	474.651	9.6651	511.973	10.8655	-0.09	0.34		501.775	468.115
0869	Este	CENTRO PÚBLICO	49	2	24	1			2	2		Interna		N	501.206	13.3222	455.031	9.49867	448.289	9.37473	67.7795	76.0145	46.1277	71.5892	60	44.7628											481.982	23.2789	425.997	15.3805	513.291	16.2123	458.304	16.6607	0.11	-0.61		525.108	457.339
0870	Este	CENTRO PÚBLICO	9	1	16	1			2	2		Interna		N	568.428	16.6915	494.144	36.4814	596.985	22.0319	72.1429	94.6667	73.125	59.3103	88	76.3636											510.536	45.3264	472.258	49.1263	428.999	19.8705	477.935	15.4325	-1.75			531.096	496.83
0871	Capital	CENTRO PRIVADO	117	5	118	5	145	5	2	2	2	Externa	Externa	N	651.574	7.67423	633.642	4.49423	652.838	6.85809	89.2523	92.3676	93.4579	89.2973	87.2642	86.9211	580.243	4.45758	604.199	4.13768	587.823	6.39611	552.9	8.00311			556.269	6.03902	597.287	6.68298	556.062	8.17003	533.18	8.73936	1.35	1.44	1.28	556.269
0872	Sur	CENTRO PRIVADO	92	4	86	4	48	2	2	2	2	Interna	Externa	S	522.759	8.54345	490.577	6.78629	543.891	5.95041	77.7597	74.2529	59.6591	74.2947	77.5862	66.1442	516.006	9.04491	540.591	10.6473	528.798	13.5555	496.911	14.7254	496.657	60.083	500.278	9.25761	540.22	8.07699	643.627	10.6557	516.111	9.06936	0.92	0.97	0.92	529.036	476.521
0873	Capital	CENTRO PÚBLICO	47	2	39	2			1	1		Externa		N	567.986	13.632	508.615	8.07615	538.998	13.0687	73.2993	89.9206	71.7262	70.197	73.0952	65.5844											504.139	8.64863	594.806	10.3897	546.688	15.6281	537.748	16.946	1.16	1.28		515.336	489.442
0874	Capital	CENTRO PÚBLICO	36	2	35	2			2	2		Externa		N	414.453	24.3715	396.842	14.3585	391.684	18.9366	65.3571	48.5	24.375	67.4138	51.0526	32.7751											450.828	13.8716	375.815	12.7692	399.6	16.936	441.755	22.9601	-2.09			466.972	431.455
0875	Sur	CENTRO PRIVADO	40	2	26	1	30	1	2	2	2	Interna	Interna	S	675.118	14.355	674.39	14.2983	736.25	16.0217	95.7143	89.4286	89.2857	97.8325	96	92.5974	576.39	12.8916	496.787	13.0194	607.483	8.14142	531.448	14.2248			617.449	32.4404	626.49	20.738	688.324	16.7257	686.992	17.5105	0.71	1.52	0.95	621.356	612.475
0876	Sur	CENTRO PÚBLICO	73	3	46	2			2	2		Interna		N	417.513	10.1279	413.067	7.7419	382.491	9.51478	56.1475	59.1803	45.3381	52.0068	40.9836	33.9791											437.074	11.4606	396.09	10.8359	453.148	12.9322	444.983	13.0959	-0.91	-0.99		442.802	428.314
0877	Este	CENTRO PÚBLICO	51	2	41	2			2	2		Interna		N	451.962	14.443	485.232	11.8871	448.6	13.0835	59.1837	68.1905	62.9464	67.8818	56.8571	46.3636											521.883	15.0655	421.462	14.0638	491.56	15.9106	502.914	12.7237	-0.97	-0.33		512.295	530.406
0878	Capital	CENTRO PRIVADO	25	1	23	1	19	1	2	2	2	Externa	Externa	S	482.014	10.4898	490.707	11.0902	441.339	13.8506	67.236	73.0435	64.2663	69.8651	50	47.2332	559.733	11.2958	473.246	18.836	514.608	15.8632	440.782	21.8132	538.085	48.9754	470.428	18.4746	543.362	14.9802	524.099	23.8077	521.518	21.8243	0.84	0.36	-0.32	470.283	470.61
0879	Capital	CENTRO PÚBLICO	47	2	47	2			1	1		Externa		N	530.628	15.193	574.909	14.5403	520.274	11.1946	70.3734	81.2879	79.9006	82.6784	67.6744	63.4249											570.832	11.5954	544.817	9.55482	521.257	15.2598	479.697	12.5966	0.47	0.34		588.514	558.39
0880	Capital	CENTRO PRIVADO	137	5	121	5	53	2	1	1	2	Externa	Externa	S	495.777	5.97181	484.675	5.58848	509.608	8.38297	69.4728	74.5144	67.9	62.3653	68.72	58.8364	554.353	9.29478	564.472	8.14956	544.031	10.8463	539.057	12.4933			528.035	5.29197	531.148	4.67994	489.681	8.27187	519.589	8.87308	1.09	1.08	0.94	547.629	504.674
0881	Este	CENTRO PRIVADO	52	2	55	2	27	2	2	2	2	Externa	Interna	S	468.387	13.0332	417.806	13.0211			61.5502	71.5603	47.0745	52.8247	57.0213	48.7427	489.886	7.57521	487.08	15.5847	514.645	11.8625	506.785	17.0123	586.54	17.3191	483.864	10.113	463.961	11.7703	492.108	12.0307	483.577	14.8736	0.44	-0.50	-0.16	510.328	461.051
0882	Capital	CENTRO PRIVADO	33	2	33	2	44	2	1	2	2	Externa	Externa	S	540.575	17.0369	561.271	10.0053	503.475	16.8032	74.5342	82.1739	82.0652	81.1094	64.3478	59.6838	535.773	8.04983	495.684	13.6476	539.203	12.5441	497.592	16.417	590.652	29.4102	494.817	23.3642	498.174	20.3032	478.062	20.3271	482.825	16.9501	0.44	-0.24	-0.67	533.816	436.319
0883	Sur	CENTRO PÚBLICO	51	2	54	2			2	2		Interna		N	527.239	9.56098	447.002	7.80086	490.657	12.6581	67.7827	85.8333	48.763	64.5115	66	54.7475											477.904	14.8347	436.369	11.6445	448.451	9.65192	456.661	10.3739	-0.15	0.09		480.502	475.198
0884	Sur	CENTRO PÚBLICO	50	2	47	2			2	2		Interna		N	531.743	12.0069	601.206	10.9283	593.638	9.33462	73.9448	80.3788	82.7415	90.3605	81.1364	77.5826											462.93	17.3836	448.636	10.8566	480.48	10.287	464.374	13.5353	0.13	-0.89		515.167	417.817
0885	Capital	CENTRO PRIVADO	81	4	53	2			2	2		Externa		N	550.391	6.38362	673.933	9.45488	607.483	8.9254	85.5311	76.3675	90.1042	96.5959	86.2821	77.331											504.745	15.1692	521.402	5.46886	525.851	12.0358	520.324	11.5727	1.55	1.60		494.593	512.528
0886	Capital	CENTRO PRIVADO	50	2	46	2			2	2		Externa		S	459.851	12.0429	479.93	11.6327	449.845	13.0765	64.011	67.094	55.8494	72.5022	50.7692	49.4172											522.799	11.907	513.099	13.3511	490.825	17.5541	511.392	15.9892	-0.63	-0.71		527.478	516.115
0887	Capital	CENTRO PÚBLICO	51	2	24	1			1	1		Externa		N	522.759	24.4767	489.621	17.7059	476.517	18.2757	70.5357	80.5556	61.9792	70.977	56.6667	55.303											515.609	44.9453	503.295	17.0012	413.149	33.0732	418.254	30.9973	-1.95	-0.22		560.554	470.664
0888	Capital	CENTRO PÚBLICO	53	2	55	2			1	1		Externa		N	510.554	9.74355	527.921	10.6962	509.551	10.7947	67.9286	80.5333	70.4375	77.931	68.2	59.7273											510.757	8.94708	576.143	10.5803	509.639	15.8589	507.975	13.0293	1.07	0.86		529.918	486.806
0889	Sur	CENTRO PÚBLICO	50	2	22	1			1	1		Interna		N	462.314	12.1803	491.89	12.3969	496.909	10.3709	66.4773	65.3788	66.2642	65.2821	65.6818	57.2314											508.453	21.0868			446.604	16.3829			-0.10	-0.54		522.381	499.167
0890	Capital	CENTRO PRIVADO	167	6	139	5	60	2	1	1	2	Externa	Externa	S	538.15	7.41087	497.09	5.40082	471.885	5.66674	73.192	81.6458	67.4301	68.2373	59.3711	52.4585	525.564	7.56729	540.175	10.8573	505.647	15.2816	491.367	11.2466			468.247	6.22799	546.94	7.52198	493.644	7.68596	490.366	8.65784	1.44	1.28		499.78	434.288
0891	Oeste	CENTRO PÚBLICO	75	3	62	3			2	2		Externa		N	478.468	11.1278	395.987	10.2397	489.481	10.7746	66.3018	70.5376	41.0786	48.0534	64.3548	55.4985											492.192	12.8406	466.429	13.4958	534.005	14.6409	522.749	13.1282	0.51	-0.01		516.201	472.628
0892	Sur	CENTRO PRIVADO	82	3	78	3	41	2	2	2	2	Externa	Externa	S	476.409	10.2994	444.193	9.49262	505.028	10.3766	68.315	67.6923	54.8478	55.5703	68.4615	57.7506	530.647	7.58728	461.534	9.26851	542.475	15.0622	505.39	13.1285	613.809	18.4704	506.359	7.24942	463.117	9.5927	502.052	10.0832	498.689	10.2086	0.68	0.03	-0.62	520.68	489.174
0893	Capital	CENTRO PÚBLICO	47	2	40	2			2	2		Externa		N	433.233	17.4063	403.928	12.0305	466.509	14.8636	60.9073	58.4685	42.652	50.1398	62.973	49.14											483.336	16.0498	448.014	9.00668	477.244	17.6687	515.78	15.176	-0.31	0.52		515.126	486.382
0894	Capital	CENTRO PÚBLICO	30	1	22	1			2	2		Externa		N	481.585	15.5335	453.869	17.2574	471.559	14.1447	68.254	71.1111	64.9306	50.9579	63.8889	50.5051											455.784	13.2521	364.246	23.1981	468.79	18.665	484.786	30.5669	-0.87	0.07		462.937	449.652
0895	Capital	CENTRO PRIVADO	40	2	40	2	47	2	2	2	2	Externa	Externa	S	500.949	13.315	525.446	9.13318	551.697	12.9233	76.9958	68.5294	80.5147	68.0527	72.9412	69.9198	488.256	12.8519	472.433	18.4464	475.527	13.0672	489.525	19.5702	584.542	39.4614	426.201	14.9351	446.525	17.2529	423.594	13.3065	445.005	16.6484	-1.34	-1.49	-0.60	447.038	397.351
0896	Capital	CENTRO PÚBLICO	51	2	36	2			1	1		Externa		N	442.218	12.9574	513.298	14.311	446.546	11.8551	62.2093	62.0155	61.1919	79.8717	55.3488	46.723											475.69	17.0046	473.46	11.3683	455.407	16.8315	393.514	17.4155	-0.77	0.01		522.031	445.568
0897	Sur	CENTRO PRIVADO	52	2	40	2	42	2	1	1	2	Interna	Interna	S	570.284	17.3923	584.25	19.3999	615.498	12.788	81.3123	80.6202	75.5087	84.3625	85.5814	79.8097	537.779	7.7306	516.488	13.3061	596.404	8.10597	483.35	10.1493	569.783	19.6416	578.263	16.8745	528.423	11.7282	647.154	13.8212	619.632	18.5503	-0.15	-0.44	-0.32	624.708	550.397
0898	Oeste	CENTRO PÚBLICO	55	2	49	2			2	2		Interna		N	475.563	18.1848	548.356	14.1781	495.933	12.4617	70.3647	62.1277	67.4867	86.3536	62.1277	58.5106											568.814	14.1919	504.534	12.5728	490.19	10.8199	495.319	13.2263	0.70	0.50		601.153	550.157
0899	Capital	CENTRO PRIVADO	48	2	50	2	51	2	2	2	2	Externa	Externa	S	588.117	15.2685	582.483	14.2137	564.076	10.6565	80.8442	86.1364	81.6051	83.2288	76.1364	72.0041	509.975	7.42937	452.758	10.1856	525.722	10.9712	452.026	12.3389			553.347	11.4708	544.309	11.4427	584.119	11.1474	527.752	8.85663	0.31	0.20	-0.64	578.973	521.898
0900	Oeste	CENTRO PRIVADO	49	2	68	3	83	3	2	2	2	Interna	Interna	S	458.239	11.0929	426.839	8.9407	419.265	14.3361	60.9578	69.4697	48.5085	54.9373	45.4545	43.6983	523.933	5.70616	526.618	8.21987	510.66	6.9135	507.274	12.526			498.228	10.0335	483.721	12.3737	455.471	8.66578	486.088	9.41449	1.29		1.11	508.683	491.839
0901	Oeste	CENTRO PÚBLICO	67	3	55	2			1	1		Interna		N	488.312	11.3899	472.911	8.16546	449.653	9.40589	67.1875	72.6562	55.0595	70.4203	54.2857	48.1962											495.153	10.1586	521.383	8.3382	431.054	11.2533	498.243	11.0965	0.89			514.68	471.381
0902	Capital	CENTRO PRIVADO	53	2	58	2	45	2	2	2	2	Externa	Externa	S	479.91	12.1627	448.118	8.61831	458.797	10.7079	66.5714	71	45.6875	68.1379	53.8	51.0909	558.213	11.0562	524.588	10.0709	488.263	10.3371	514.176	12.6576	530.252	41.1453	463.805	10.1253	445.586	14.0404	457.013	9.89554	481.894	13.8586	-0.24	0.21	0.09	492.717	430.61
0903	Sur	CENTRO PÚBLICO	49	2	50	2			1	1		Interna		N	432.76	15.3386	512.647	10.0487	495.757	11.3136	67.7778	51.8519	67.4306	75.1724	67.3333	56.0606											535.165	12.352	504.309	8.56964	446.899	10.2983	487.474	11.5031	0.21	0.05		560.743	517.458
0904	Sur	CENTRO PRIVADO	82	4	77	4	77	3	2	2	2	Interna	Interna	N	551.444	10.7912	584.328	7.21321	583.075	9.2776	75	82.75	84.9923	83.6526	74.557	76.87	521.087	5.33731	586.294	6.28062	565.039	7.44058	641.774	9.9123			537.248	8.77971	511.977	8.6623	561.081	9.33162	538.875	7.74076	1.32	1.49	1.04	543.076	532.877
0905	Sur	CENTRO PÚBLICO	52	2	25	1			1	1		Interna		N	446.937	12.5894	470.347	9.19366	461.832	14.076	68.6589	57.1429	53.0612	71.2878	57.551	50											468.769	13.3918	447.788	11.1613	415.17	11.7064	450.202	14.7478	0.56	0.36		515.026	433.187
0906	Sur	CENTRO PRIVADO	73	3	68	3	20	1	2	2	2	Interna	Interna	S	511.88	9.52226	496.251	7.37319	531.802	10.9304	68.3442	80.101	62.642	74.0334	69.0909	65.0826	497.041	10.4496	465.989	17.9149	477.718	13.2165	488.292	14.0707	561.744	16.389	535.61	13.2429	485.809	12.7037	477.302	10.9467	511.465	11.7647	0.41	0.44	-0.40	575.932	487.224
0907	Sur	CENTRO PRIVADO	58	2	54	2	51	2	2	2	2	Interna	Externa	S	521.807	9.39228	506.941	7.97383	450.211	7.88972	65.7563	86.1438	61.9485	79.716	60.5882	45.1872	462.467	16.9652	488.756	14.717	479.858	12.1861	516.935	16.5449	479.45	21.4739	551.219	10.2086	567.092	11.08	619.741	6.25253	504.961	9.21685	0.23	0.46	0.08	547.328	553.772
0908	Capital	CENTRO PÚBLICO	71	3	71	3			2	2		Externa		N	489.839	13.0956	458.788	11.4258	464.772	11.047	61.7251	77.8846	57.7524	58.1002	62.6415	48.8851											526.999	9.59551	458.935	10.7294	451.44	12.1513	471.831	11.8112	-1.23	-0.90		524.224	530.157
0909	Capital	CENTRO PRIVADO	29	1	44	2	50	2	1	2	2	Externa	Externa	S	548.355	12.9463	648.368	19.743	544.565	17.6153	79.4643	80.7143	84.5982	95.197	76.4286	64.9351	489.608	8.88843	498.612	10.1974	474.537	10.6065	522.243	14.7668	461.508	19.3856	506.562	9.5564	502.428	15.8942	507.554	16.7721	504.831	14.2358	-0.14		-0.29	512.727	500.072
0910	Norte	CENTRO PÚBLICO	54	2	45	2			1	1		Interna		N	519.861	10.1736	458.58	6.73213	566.127	12.2425	64.9286	86	48.25	71.3793	81.6	68.9091											495.726	13.91	589.88	14.5784	614.398	13.1668	683.427	14.4484	-1.16	-1.27		508.393	473.315
0911	Sur	CENTRO PÚBLICO	125	5	96	4			1	1		Interna		N	469.657	9.33565	497.223	7.36766	428.072	7.70697	63.5582	69.2901	58.9661	76.9256	53.271	41.9286											442.45	9.07731	487.066	9.35479	451.791	8.82615	451.799	9.41668	-0.20	-0.30		477.124	408.642
0912	Oeste	CENTRO PÚBLICO	46	2	27	1			1	1		Externa		N	485.14	11.8652	545.371	12.6272	492.993	11.6022	68.5877	70.9848	79.3324	74.4514	66.1364	56.1983											492.344	16.2456	537.728	24.5214	486.705	20.4252	490.173	13.2525	1.11	1.51		484.189	497.587
0913	Capital	CENTRO PÚBLICO	49	2	39	2			1	1		Externa		N	534.011	16.4811	424.123	15.1424	499.941	15.5304	85.4082	68.5714	51.25	50.4433	63.7143	58.3117											538.222	16.4432	514.263	15.0221	464.293	15.9828	495.418	23.3347	0.67	0.09		567.786	499.561
0914	Capital	CENTRO PRIVADO	55	2	46	2	73	3	2	2	2	Externa	Externa	S	511.264	16.9227	610.185	14.3543	492.299	9.0896	69.9286	75.461	90.875	81.7931	64.1304	56.8182	451.455	13.4328	417.409	10.7824	488.971	15.1868	432.944	17.2354	475.48	15.4936	486.429	12.0467	483.872	19.0773	420.672	11.162	469.072	15.3753	-1.64	-1.67	-1.42	490.685	481.322
0915	Este	CENTRO PRIVADO	139	5	99	4	49	2	1	1	2	Interna	Externa	S	542.033	7.67196	537.034	4.54394	551.624	7.66905	73.3915	83.2824	79.9618	73.5983	73.5115	69.2575	528.778	8.29179	592.905	7.73301	582.412	10.7526	525.629	14.3461			450.895	10.5274	518.136	7.97853	509.812	8.94869	542.4	8.23711	1.19	1.43	0.88	479.972	415.21
0916	Sur	CENTRO PRIVADO	29	1	30	1	19	1	2	2	2	Interna	Externa	S	547.968	15.2852	434.214	6.48128	466.702	16.4564	73.3516	85.641	40.3846	67.2414	58.0769	51.3986	553.93	13.6803	434.186	13.4669	484.069	21.117	444.129	24.6329	583.325	33.0817	519.709	11.756	473.897	15.0083	514.84	10.0912	481.156	14.7329	-0.21	-0.06		537.873	499.349
0917	Capital	CENTRO PRIVADO	29	1	25	1	25	1	2	2	2	Externa	Externa	N	475.655	13.5552	550.211	11.2508	508.483	14.7563	67.9803	68.9655	82.9741	74.9108	65.7143	60.5519	555.864	11.2944	583.721	14.2154	552.44	14.3068	567.942	21.4561			539.585	15.8949	642.526	7.23651	502.323	14.0509	503.201	20.4734	1.50	1.63	1.85	548.478	516.717
0918	Capital	CENTRO PRIVADO	71	3	70	3	54	2	1	1	2	Externa	Externa	S	420.858	12.4423	449.83	8.76794	484.163	9.1673	70.2922	45.8586	59.0436	55.4336	60.9091	55.4408	518.855	7.87926	537.334	8.80961	539.574	13.5411	502.733	11.2983			515.39	9.88067	584.643	10.3644	502.938	8.81722	496.634	11.042	1.16	1.44	0.60	537.063	490.331
0919	Capital	CENTRO PRIVADO	27	1	26	1			2	2		Externa		S	416.998	13.6606	389.931	11.3285	433.126	12.1113	61.8571	53.3333	35.5	50.6207	49.6	44.9091											544.255	17.8787	420.396	15.9962	445.291	14.5476	489.481	17.8606	-1.83	-0.92		572.568	528.076
0920	Capital	CENTRO PRIVADO	57	2	54	2	42	2	1	2	2	Externa	Externa	S	576.85	17.5655	624.83	17.1152	663.085	12.375	86.1186	75.6604	87.559	82.7586	88.8679	86.4494	505.485	10.6961	464.734	14.3764	483.425	11.2684	520.334	16.3649	501.234	24.2117	400.765	5.85104	483.636	9.94338	491.781	15.7644	582.857	12.1434	-0.38	-0.59	-1.04	406.792	396.747
0921	Norte	CENTRO PÚBLICO	47	2	37	2			1	1		Interna		N	482.11	11.2957	488.563	10.2758	458.273	12.9234	64.7416	73.7589	58.8431	73.3676	63.8298	46.4217											477.581	11.7012	513.774	11.7202	494.748	13.5202	463.077	11.6027	0.26	-0.06		489.629	452.28
0922	Capital	CENTRO PÚBLICO	21	1	22	1			2	2		Externa		N	364.296	23.4647	353.217	16.5127	369.366	23.6653	51.0504	44.1176	28.125	42.5963	38.75	32.1023											510.878	20.1245	372.848	22.4959	456.699	25.0956	452.381	26.3223	-1.94	-2.33		517.629	505.626
0923	Sur	CENTRO PÚBLICO	78	3	104	4			2	2		Interna		N	473.298	11.5139	416.271	6.12506	485.28	9.90855	64.1758	70.0505	35.4167	63.8976	61.2308	55.6643											463.969	10.9577	415.807	9.11104	474.896	9.11758	496.905	8.20665	-0.42	-0.77		519.179	422.05
0924	Sur	CENTRO PÚBLICO	79	3	49	2			2	2		Interna		N	475.979	10.3643	386.823	9.75619	428.752	9.71004	62.8061	73.1925	33.1866	53.0542	52.8169	42.4456											481.684	13.693	438.367	12.7618	420.512	12.9753	455.476	14.2692	-0.76	-0.58		502.323	459.169
0925	Oeste	CENTRO PRIVADO	33	2	37	2	44	2	2	2	2	Interna	Externa	N	581.483	13.2818	610.07	12.0834	581.723	11.694	82.6037	85.4839	85.7863	89.7664	78.0645	75.8065	508.084	7.08011	629.194	6.13515	570.008	7.971	570.583	14.6551			572.468	11.9735	602.281	7.93616	560.378	10.9444	564.56	10.353	1.58	1.51	1.47	557.347	586.793
0926	Capital	CENTRO PRIVADO	26	1	30	1	49	2	2	2	2	Externa	Externa	S	485.865	16.3827	469.827	14.8657	491.535	15.5739	62.7976	76.5278	53.5156	69.8276	66.5217	55.1383	474.947	8.53008	447.761	10.4736	474.741	10.08	484.23	16.3973	617.088	35.9247	388.231	9.85777	444.989	15.0587	486.199	23.1431	476.676	22.3901	-0.10	-0.50	-1.33	381.33	392.174
0927	Norte	CENTRO PRIVADO	140	5	102	4	38	2	1	2	2	Interna	Interna	S	667.425	8.08538	711.264	8.90933	722.515	6.70927	93.8406	89.0338	91.2138	98.4787	92.0588	94.1511	552.374	9.81214	582.557	7.6322	555.024	12.3735	679.875	5.83645			642.813	14.3906	633.382	9.24148	679.17	8.89122	581.797	6.4477	0.70	0.86	0.63	694.066	601.627
0928	Norte	CENTRO PÚBLICO	33	2	43	2			1	1		Externa		N	560.745	12.4597	605.663	9.63793	524.147	14.5646	70.671	91.8182	90.0568	85.5799	66.9697	64.1873											544.798	7.48483	604.9	7.84966	512.532	10.8413	499.174	13.2706	1.51	1.26		559.192	532.366
0929	Capital	CENTRO PÚBLICO	47	2	39	2			2	2		Externa		N	454.695	17.5802	510.152	10.0231	453.324	10.5909	66.0714	62.2222	54.1667	88.8164	56	48.3117											514.015	11.977	459.886	18.8206	502.004	17.3324	492.642	19.6746	-1.33	-1.61		515.349	513.051
0930	Capital	CENTRO PRIVADO	48	2	54	2	47	2	2	2	2	Externa	Externa	S	500.257	12.0218	441.406	9.99541	490.885	11.7296	66.7173	77.305	47.7394	62.4358	70.8511	52.9981	525.406	10.954	471.197	12.7655	489.028	12.344	545.106	17.2864	538.434	34.308	494.08	11.65	416.471	9.60428	473.971	12.6788	483.753	12.593	0.45	0.12		511.891	464.397
0931	Este	CENTRO PÚBLICO	53	2	54	2			2	2		Interna		N	428.964	12.859	390.723	7.88393	422.474	10.2638	59.9286	59	34.625	52	51.2	41.1818											493.203	16.1142	406.76	10.7392	462.947	10.8772	478.152	10.4534	-0.62	-0.91		519.961	438.015
0932	Capital	CENTRO PRIVADO	78	3	86	3	78	3	2	2	2	Externa	Externa	S	490.682	11.8332	408.385	7.29747	454.673	10.4095	63.1961	76.6667	39.8305	54.3542	51.7241	50.3135	460.509	11.894	445.314	12.1509	451.915	11.3739	444.998	16.7141	538.102	25.7615	477.847	13.5291	416.348	8.21556	430.665	8.76	447.216	12.1152	-0.79	-0.53	-1.71	494.923	462.906
0933	Sur	CENTRO PÚBLICO	50	2	50	2			1	1		Interna		N	467.879	16.0205	494.023	10.7799	465.378	12.6985	58.254	72.6667	66.1111	67.5096	65.1111	47.6768											455.822	14.6438	468.764	11.7642	422.705	10.5028	427.961	12.472	-1.18	-0.58		463.56	449.516
0934	Este	CENTRO PÚBLICO	41	2	39	2			2	2		Externa		N	521.999	27.2896	494.55	16.8573	556.935	24.4292	67.1182	77.8161	64.3319	68.6088	71.0345	68.3386											468.892	27.5763	446.484	16.2227	398.856	18.8853	445.872	21.5787	-0.87			464.448	514.263
0935	Norte	CENTRO PÚBLICO	42	2	46	2			1	1		Externa		N	519.088	12.2726	587.365	13.0833	493.773	13.7122	69.0767	81.25	80.2591	87.3844	63	57.8409											570.491	22.38	555.323	12.7261	528.927	15.5187	506.638	12.4221	0.89	0.81		587.968	555.927
0936	Capital	CENTRO PRIVADO	20	1	23	1	20	1	2	2	2	Externa	Externa	S	442.888	27.4925	375.436	31.6173	389.025	25.8444	58.1633	60.8889	32.7083	47.2906	39.3333	38.1818	250.93	49.0813	386.075	24.4039	438.511	17.2574	454.324	28.7422	559.44	48.493	434.039	0	391.528	0	323.086	0	418.304	0	-2.43			434.039
0937	Capital	CENTRO PRIVADO	76	3	85	3	79	3	1	2	2	Externa	Externa	S	504.01	11.4333	529.754	8.15343	513.876	10.3009	68.8462	75.7949	70.8654	79.2573	64.4615	62.5874	481.445	11.0372	465.637	9.724	459.567	11.7367	453.216	11.1872			505.704	11.6514	508.976	8.21655	503.352	10.2966	531.656	10.0176	0.98	1.11	0.57	541.279	473.014
0938	Norte	CENTRO PÚBLICO	48	2	25	1	22	1	1	2	2	Interna	Interna	N	593.037	17.6016	600.865	15.6006	645.225	15.2271	87.5812	79.2424	80.5398	87.931	87.0455	83.0579	513.947	13.2943	527.633	15.8713	507.328	9.52533	528.609	13.6889	546.547	51.9481	541.18	18.3906	497.769	14.0541	588.174	13.7525	596.206	13.4671	0.79	1.08	1.23	550.924	521.691
0939	Capital	CENTRO PRIVADO	54	2	57	2			2	2		Externa		S	433.165	13.1476	399.908	10.0865	445.903	11.2441	57.9613	62.3611	48.9583	41.7385	56.5957	45.8414											463.01	12.5205	469.974	15.5736	485.014	16.4369	462.632	14.4585	0.50	-0.13		478.132	450.913
0940	Capital	CENTRO PRIVADO	80	3	76	3	74	3	1	1	2	Externa	Externa	S	490.062	10.2045	563.674	9.58006	630.357	10.2462	79.1023	62.0548	88.9358	70.3635	84.5205	82.4408	528.663	8.06036	486.489	9.82812	453.597	8.99346	511.544	11.6416	556.217	18.1387	509.455	9.9318	492.128	8.81346	529.501	12.6227	483.498	12.7236	0.10	0.08	-0.36	526.525	493.362
0941	Oeste	CENTRO PÚBLICO	50	2	46	2			1	1		Interna		N	477.712	10.0555	435.605	9.49574	457.51	9.33273	66.25	71.75	53.75	53.0172	58.1579	48.5646											553.885	9.78728	549.414	8.88619	529.287	14.1282	513.692	11.4409	-0.10	0.86		562.211	541.119
0942	Capital	CENTRO PRIVADO	68	3	69	3	67	3	1	2	2	Externa	Externa	S	499.462	8.60666	503.589	9.27524	508.423	8.91899	68.022	76.3636	68.9867	69.279	70.1538	58.8811	526.12	7.69925	528.117	8.49459	490.899	9.54321	496.847	12.7634			449.184	9.00617	495.89	10.6991	543.097	12.5336	548.888	11.0471	1.05	0.90	0.80	473.57	414.347
0943	Capital	CENTRO PRIVADO	173	6	170	6	142	6	2	2	2	Externa	Externa	S	501.655	5.64038	522.369	5.61362	525.534	5.85017	71.0294	74.6863	72.3529	74.3205	73.4118	62.0321	558.533	4.23138	569.698	4.71115	587.972	5.71169	523.84	7.69927			487.629	5.0586	568.823	6.89032	568.678	6.75022	526.723	7.1807	1.38	1.50	1.52	504.687	479.738
0944	Norte	CENTRO PRIVADO	54	2	56	2	93	3	1	1	2	Interna	Interna	S	528.078	10.5653	527.849	7.72881	572.748	11.749	66.6429	86.7333	74.1875	75.931	77.6	73	533.164	5.44026	536.018	7.63613	498.921	5.30545	502.196	5.83445	564.122	23.3975	527.945	9.96618	550.669	5.94865	531.97	9.19314	490.165	10.1752	1.09	1.29	0.67	545.642	514.673
0945	Oeste	CENTRO PÚBLICO	21	1	17	1			1	1		Interna		N	437.37	25.2627	480.27	15.978	422.683	15.419	56.1224	63.9683	51.0417	78.3251	42.8571	44.8052											513.342	19.6861	542.769	18.5675	412.134	19.2818	435.642	15.1172	0.55	1.62		487.185	526.42
0946	Este	CENTRO PÚBLICO	47	2	52	2			2	2		Externa		N	518.247	13.4835	476.432	12.8772	510.305	15.1083	72.9592	77.7143	59.7321	66.6995	70	58.4225											471.672	18.8879	443.079	11.5847	474.809	15.3178	478.126	14.0877	-1.76	-1.27		486.541	454.1
0947	Norte	CENTRO PÚBLICO	48	2	50	2			2	2		Interna		N	485.515	10.8243	459.277	11.1614	461.343	14.6102	65.5032	74.4961	51.4205	67.3197	56.3636	50.6198											515.965	12.1503	493.745	10.798	465.513	12.2105	481.084	11.5143	0.41	0.24		534.511	490.585
0948	Sur	CENTRO PÚBLICO	75	3	54	2			2	2		Interna		N	528.081	11.5207	377.949	7.08228	477.494	10.2755	64.8352	86.6667	25.3846	55.5968	63.2308	52.5175											516.275	17.8168	434.759	13.662	474.865	13.5995	492.972	12.5536	-0.49	-0.52		560.788	469.642
0949	Capital	CENTRO PÚBLICO	25	1	23	1			2	2		Externa		N	545.659	15.7723	433.482	20.7965	431.737	26.3722	64.9554	93.9583	45.1172	62.931	49.375	44.3182											415.339	13.3584	334.186	10.7701	372.406	17.4829	413.675	21.1616	-1.91	-1.72		445.928	403.104
0950	Capital	CENTRO PRIVADO	23	1	23	1	62	2	2	2	2	Externa	Externa	S	652.672	23.3224	544.377	15.0415	630.341	11.6509	88.5714	91.1667	80.3125	74.4828	85	85	482.85	14.7302	430.312	12.4273	472.18	13.0436	463.988	13.8555			508.62	8.80982	461.76	16.4051	488.378	19.0333	508.694	21.0946	0.73	0.42	-0.31	502.002	515.974
0951	Capital	CENTRO PRIVADO	104	4	31	2			1	2		Externa		S	505.29	7.52238	507.573	5.73515	517.442	8.45083	66.7027	79.0333	70.9375	70.2759	68.7	61.4545											472.219	10.8516	518.74	17.6328	531.648	18.957	504.338	17.0113	0.51	1.00		496.092	453.12
0952	Sur	CENTRO PRIVADO	14	1	18	1	15	1	2		2	Interna	Interna	N	675.38	31.8686	559.327	22.6057	515.151	13.5146	91.8367	90	73.4375	85.9606	72.8571	60.0649	579.409	8.51324	593.762	11.1223	693.606	11.5435	568.954	3.13524			494.396	36.2916	477.07	23.2801	491.85	23.3945	582.448	24.4358	0.59	1.00	0.36	563.86	367.046
0953	Sur	CENTRO PÚBLICO	40	2	43	2			2	2		Interna		N	490.929	14.9878	548.477	9.586	518.854	17.3347	70.6122	70.381	78.75	79.0148	71.1765	60.0267											535.141	13.5955	544.235	20.3813	574.483	20.9531	564.974	12.7039	0.43	0.55		539.06	528.608
0954	Oeste	CENTRO PRIVADO	22	1	41	2	22	1	2	2	2	Interna	Externa	N	535.027	20.2658	514.739	16.7425	509.781	22.8373	67.3701	86.0606	69.1761	73.3542	64.5455	60.5372	562.813	9.34132	600.362	10.3268	609.381	19.4148	575.375	21.3965			526.556	13.1969	526.755	8.67848	515.635	11.4026	491.274	10.3423	1.38	1.60	1.36	535.021	519.245
0955	Sur	CENTRO PÚBLICO	81	3	54	2			1	1		Interna		N	501.657	7.84385	542.817	8.13101	484.894	8.34498	67.6091	78.2407	69.9653	84.8659	63.0556	54.798											516.175	9.2427	563.752	10.2763	461.097	10.5929	466.302	10.85	-0.33	-1.57		530.366	499.404
0956	Capital	CENTRO PRIVADO	50	2	43	2	45	2	1	2	2	Externa	Externa	S	547.462	15.3157	528.368	10.9299	544.937	19.4652	72.3214	87.5	69.0755	79.3822	72.5	64.4886	534.319	7.20529	532.546	11.9211	497.26	15.0255	531.214	14.4964			535.068	12.7596	558.523	15.3382	511.013	15.5128	515.126	15.8705	1.31	1.57	1.16	561.478	504.487
0957	Oeste	CENTRO PRIVADO	3	1	10	1			2			Externa		N	423.039	69.2448	411.873	25.8024	572.236	14.1992	58.3333	57.7778	27.0833	70.1149	80	74.2424											357.489	79.3475	496.058	25.3173	550.513	41.9847	537.075	49.1158
0958	Sur	CENTRO PÚBLICO	50	2	48	2			1	1		Interna		N	504.305	12.1164	546.279	13.6251	474.833	11.6442	63.4498	81.6312	71.8085	81.2179	64.3478	51.3834											494.315	10.3221	516.292	13.8314	526.428	13.5119	527.589	9.13645	0.29	0.17		496.266	491.852
0959	Capital	CENTRO PÚBLICO	51	2	46	2			1	1		Externa		N	526.773	11.4515	546.122	7.1171	511.618	9.58602	70.3571	82.2	78.5625	78.9655	63.2	62.8182											561.851	11.381	486.755	10.4895	470.45	12.0385	475.102	13.7588	0.58	0.76		583.347	542.147
0960	Norte	CENTRO PÚBLICO	34	2	66	3			1	1		Interna		N	467.293	20.109	481.252	17.042	450.993	14.6612	65.3061	66.6667	68.3036	59.8978	52.5926	48.9899											458.115	8.92224	454.757	8.96668	476.815	9.93687	510.636	10.7993	-0.14	0.05		467.967	448.603
0961	Capital	CENTRO PRIVADO	123	5	137	5	142	5	2	2	2	Externa	Externa	N	522.559	6.37083	544.906	5.86875	536.646	5.04282	72.5484	79.8319	77.7836	77.9369	63.4746	70.5316	520.084	4.22193	569.178	5.61168	545.342	7.02826	499.578	8.22865			481.93	4.57725	520.002	7.97574	432.402	5.44198	465.761	7.4604	1.58	1.90	1.66	500.141	463.99
0962	Sur	CENTRO PRIVADO	36	2	56	3	25	1	1	2	2	Interna	Interna	N	592.625	14.1024	572.545	13.7172	537.27	9.23585	85.6122	84.5714	74.7321	89.2611	73.1429	66.3636	568.954	10.4441	531.129	15.6771	515.837	19.8086	486.17	16.0913			530.307	10.8031	564.69	6.88103	571.075	11.7278	533.283	10.5151	1.30	0.78	1.19	532.305	528.161
0963	Capital	CENTRO PRIVADO	79	3	84	3	73	3	1	1	2	Externa	Externa	S	506.893	9.90157	516.16	8.15363	518.784	7.77454	72.7564	73.7662	71.3942	72.5464	71.1688	61.5702	531.336	5.47241	517.749	6.13356	528.849	9.06832	498.927	11.2331			548.058	9.75056	564.019	5.8088	525.72	10.7607	510.536	10.1799	1.30	1.21	1.13	563.08	529.788
0964	Oeste	CENTRO PRIVADO	22	1	25	1	23	1	2	2	2	Externa	Externa	S	487.807	16.4851	477.147	13.5425	470.905	14.7097	69.0476	71.746	56.1012	70.7718	64.2857	50	487.597	10.5264	476.335	8.4856	518.937	18.6418	448.642	18.9395			499.016	11.8792	470.089	15.8387	510.438	22.7112	518.001	20.3845	0.60	0.95	-0.21	514.081	481.212
0965	Este	CENTRO PÚBLICO	22	1	14	1			1	1		Interna		N	400.651	22.38	427.825	21.1749	417.807	19.6477	51.8707	55.0794	43.6012	60.4269	51	40.2273											476.78	22.297	496.996	31.7511	466.171	11.8127	445.547	16.5128	-0.77	-0.26		430.489	515.356
0966	Sur	CENTRO PÚBLICO	51	2	41	2			1	1		Interna		N	510.97	11.07	521.726	8.8791	507.455	8.64382	70.4082	78.6667	74.0179	73.399	69.1176	58.9572											488.521	15.3514	535.682	13.7366	602.011	12.6728	573.941	19.6168	-1.02	-0.15		534.186	470.762
0967	Sur	CENTRO PÚBLICO	39	2	25	1			2	2		Interna		N	454.715	13.5563	505.019	10.5405	422.452	12.1007	62.2587	66.8468	63.4291	76.3281	49.1892	42.0147											458.212	18.9158	485.808	16.2045	428.249	14.9482	447.23	15.4405	-0.73	-0.68		448.836	470.713
0968	Oeste	CENTRO PÚBLICO	55	2	53	2			1	1		Interna		N	467.095	10.8677	476.978	10.8319	452.372	12.4099	64.0836	69.1195	70.5778	54.782	57.9245	47.1698											496.748	9.91523	524.069	10.3857	451.688	9.32316	461.589	9.04516	0.84	0.91		505.578	480.071
0969	Capital	CENTRO PRIVADO	20	1	26	1	23	1	2	2	2	Externa	Externa	S	461.067	8.88472	590.773	14.8772	498.093	13.3084	69.9248	63.6842	80.0987	91.1071	73.6842	54.3062	516.287	13.0831	526.181	16.3271	490.134	17.0169	528.474	24.7272	441.222	54.1533	470.037	22.5222	429.857	10.5135	444.735	16.6088	473.06	20.8566	0.99	0.62	0.66	476.864	495.573
0970	Sur	CENTRO PRIVADO	30	1	30	1	49	2	2	2	2	Interna	Externa	S	514.694	19.718	500.624	12.9948	596.091	12.5117	74.3842	72.9885	53.556	84.6611	85.5172	75.8621	556.809	8.68715	530.103	9.72156	553.235	11.8864	548.156	10.6758			519.157	13.2345	471.439	9.6619	579.312	15.7815	583.942	10.4004	0.44	0.43	-0.28	530.256	512.731
0971	Sur	CENTRO PRIVADO	54	2	43	2	35	2	2	2	2	Interna	Interna	S	520.769	10.7248	509.013	9.00591	508.878	8.61938	66.1458	84.8611	62.3698	79.8132	66.0417	61.1742	532.537	10.4063	472.261	12.2231	519.18	8.85334	512.701	10.2039	557.648	17.8448	547.69	13.5182	498.73	11.9856	495.277	11.4631	503.863	12.0976	0.03	0.25	-0.53	555.966	531.828
0972	Este	CENTRO PÚBLICO	50	2	34	2			1	1		Interna		N	605.502	10.7623	586.13	13.6352	563.216	11.3033	83.8474	89.7727	76.9176	89.5768	81.8605	68.9218											536.752	9.37253	560.958	15.8397	562.608	11.9356	571.128	8.42168	0.59	0.64		547.527	526.612
0973	Sur	CENTRO PÚBLICO	15	1	19	1			2	2		Interna		N	558.301	22.8617	468.452	19.0792	541.125	30.0595	75	87.3333	50.9375	72.7586	69	67.7273											475.282	17.6954	480.778	24.0962	540.31	18.4233	523.073	20.094	0.56	-0.16		514.23	436.334
0974	Capital	CENTRO PRIVADO	27	1	28	1	28	1	2	2	2	Externa	Externa	S	463.527	21.536	463.879	17.0949	449.492	19.7612	64.5963	65.7971	50.6793	68.3658	55.2174	47.4308	478.804	10.8921	443.925	16.0002	459.103	15.1094	452.495	28.3758	435.759	30.9547	466.919	27.5904	430.111	27.0034	457.247	15.2531	438.163	21.6114	-2.10	-1.48	-2.79	509.935	423.902
0975	Capital	CENTRO PRIVADO	82	3	66	3	66	3	2	2	2	Externa	Externa	S	530.362	9.71348	594.171	11.7728	543.457	7.62585	75.859	77.5105	83.8212	82.2785	74.6835	67.0311	533.79	8.16443	526.114	9.72018	500.69	11.9117	501.563	12.6217			476.496	10.1387	542.06	11.4557	575.212	12.8844	526.506	10.1497	1.20	1.27	1.03	510.228	441.709
0976	Este	CENTRO PÚBLICO	80	3	75	3			1	1		Interna		N	512.872	9.35912	507.666	7.30068	484.408	9.18527	70.1566	78.3562	68.5788	72.3666	62.7397	54.67											493.009	9.36149	434.02	7.67444	470.79	9.57527	480.08	12.6941	-0.61	-0.30		525.104	455.566
0977	Sur	CENTRO PRIVADO	95	4	74	3	15	1	2	2	2	Externa	Interna	S	496.545	9.33177	469.549	7.32611	481.472	8.97091	66.573	76.0674	55.2669	68.6556	61.4943	54.1797	483.471	24.9003	447.734	23.0847	560.554	6.28567	476.635	14.8801			436.355	11.901	466.07	11.0059	463.217	8.75303	470.24	10.0096	0.56	0.45	0.73	473.093	407.884
0978	Capital	CENTRO PRIVADO	55	2	78	3	90	3	1	1	2	Externa	Externa	S	501.137	11.5794	473.789	8.97642	475.816	11.6918	65.4313	78.805	53.7736	72.0234	67.3077	50.0874	499.191	8.76249	478.848	9.05426	483.22	10.1351	492.262	10.9043	519.568	8.62058	435.601	7.65173	460.281	7.90244	453.469	11.3213	485.002	13.0007	1.57	0.91	0.37	452.297	401.414
0979	Este	CENTRO PÚBLICO	46	2	42	2			2	2		Interna		N	468.515	18.8027	430.538	13.8813	457.292	19.359	63.5093	69.1304	44.5652	59.97	49.1304	52.3715											473.905	21.7688	427.672	13.3153	460.411	18.3189	445.319	11.2719	-0.15	-0.84		506.086	443.616
0980	Este	CENTRO PÚBLICO	72	3	61	3			2	2		Interna		N	457.566	8.30249	369.174	7.88445	430.325	9.60968	60.3297	70.1026	31.0577	45.6233	50.7692	43.6364											460.052	13.875	396.76	9.35582	447.586	11.315	454.606	11.1612	-1.05	-1.36		483.587	414.22
0981	Sur	CENTRO PRIVADO	26	1	28	1	25	1	2	2	2	Interna	Interna	S	453.798	18.4983	506.573	8.2836	432.397	15.186	59.1071	69.6825	67.4107	75.2053	58.5	40.6818	453.39	17.4883	372.141	15.7204	382.303	24.504	340.4		495.716		445.499	15.7515	480.884	11.4543	456.304	9.40622	476.832	16.1723	-0.08	0.45	-2.53	490.251	411.936
0982	Capital	CENTRO PRIVADO	36	2	31	1	44	2	2	2	2	Externa	Externa	S	525.36	11.0234	467.632	22.2504	528.968	16.316	68.4874	84.8039	59.8346	59.9391	74.8485	61.4325	466.568	7.48763	463.308	12.3584	475.298	12.0475	443.534	11.8022			487.563	14.4498	485.876	14.526	458.131	12.6704	506.111	20.1833	-0.27	-0.50	-0.28	508.041	467.084
0983	Capital	CENTRO PÚBLICO	24	1	19	1			2	2		Externa		N	490.181	17.0132	393.362	13.177	468.451	13.8792	65.8929	75.5	35.7812	50.8621	64.5	49.0909											497.772	36.7777	440.474	20.6542	471.375	23.9216	474.03	22.5765	-1.71	-1.27		560.607	393.048
0984	Oeste	CENTRO PÚBLICO	64	3	48	2			1	2		Interna		N	484.222	11.7735	572.99	12.4884	482.554	9.74435	67.2336	70.8602	75.8197	85.1122	63.5484	53.5924											508.987	13.57	447.442	11.7933	504.153	11.5656	489.919	12.654	0.31	0.64		534.225	480.143
0985	Capital	CENTRO PÚBLICO	22	1	21	1			2	2		Externa		N	433.123	21.0403	442.206	10.1768	463.306	18.8307	56.3025	63.7255	63.2353	46.856	58.8235	50.5348											411.113	14.2768	450.87	14.2597	454.653	11.1863	435.229	33.1165	-2.31	-2.04		435.574	397.523
0986	Capital	CENTRO PRIVADO	72	3	67	3	76	3	1	1	2	Externa	Externa	S	471.927	10.5818	462.022	7.3257	459.734	10.1654	65.2597	69.6923	54.9716	65.7785	60	48.8811	489.382	6.9974	431.527	8.28495	452.389	10.9208	457.195	13.6782	457.281	28.5826	466.386	8.02161	490.303	9.18384	472.451	11.6034	464.734	12.1353	-0.28	-0.18	-0.55	473.734	457.568
0987	Sur	CENTRO PRIVADO	95	4	82	3	47	2	2	2	2	Interna	Interna	S	577.682	9.31709	529.897	7.14643	539.254	9.16264	81.9805	84.0909	80.3267	68.9655	70.6818	66.8905	537.906	18.2566	492.3	14.6732	582.208	15.5988	574.834	15.2569			550.386	10.5334	504.519	8.82722	579.677	11.7866	576.328	9.66512	0.90	0.47	0.83	584.285	524.02
0988	Sur	CENTRO PÚBLICO	25	1	25	1			2	2		Interna		N
0989	Oeste	CENTRO PRIVADO	110	4	100	4	70	3	1	1	2	Externa	Interna	S	461.174	9.04281	482.191	7.01085	450.586	7.35436	65.7624	65.0159	58.5119	70.8886	57.1154	47.028	508.534	5.97496	547.399	6.58845	521.957	7.59724	519.518	10.8737	498.629	25.4546	548.412	7.50709	519.892	7.96674	506.189	8.70922	507.319	8.79702	0.95	1.01	1.04	579.986	519.933
0990	Sur	CENTRO PÚBLICO	50	2	41	2			1	1		Externa		N	429.394	12.5578	515.83	11.3068	458.235	12.9237	62.7551	56.5986	65.8801	77.1992	56.1224	49.5362											509.242	13.9568	576.361	14.7751	518.292	12.4214	507.753	19.2962	0.26	-0.43		516.743	500.491
0991	Capital	CENTRO PRIVADO	23	1	23	1			2	2		Externa		S	424.928	20.0147	485.399	15.2491	475.355	27.472	63.5714	53.6667	53.9062	77.7586	61	51.1364											488.222	19.1398	470.047	15.6487	462.927	13.4814	445.745	17.0119	-2.65	-1.52		509.862	461.172
0992	Capital	CENTRO PRIVADO	49	2	51	2	48	2	2	2	2	Externa	Externa	S	524	14.2567	460.859	8.99286	498.894	8.98992	72.619	77.8519	51.3194	68.5057	69.5556	56.4646	545.519	8.44206	523.946	12.5606	513.363	14.1904	522.086	16.2291	563.331	40.0128	541.343	13.7634	464.463	13.7203	525.502	13.679	485.724	14.5524	0.50	0.61	0.44	562.034	523.717
0993	Este	CENTRO PRIVADO	75	3	45	2	38	2	1	1	2	Interna	Externa	S	448.681	8.8604	489.065	6.66077	434.659	9.75551	60.7625	66.036	61.9792	71.575	48.7324	46.0948	510.903	15.6245	479.342	17.5289	478.741	10.42	498.671	14.182	584.219	27.2062	404.004	12.6781	503.327	10.4959	406.437	9.62369	421.66	11.9533	0.03	0.05	-0.04	409.537	396.723
0994	Sur	CENTRO PÚBLICO	54	2	37	2			1	1		Interna		N	534.55	15.2057	609.356	17.5348	560.065	15.4548	80.4878	73.0159	83.631	84.8612	75	69.697											489.756	13.7101	510.046	12.9812	585.63	17.4254	639.617	18.4366	-0.88	-1.18		513.19	469.669
0995	Capital	CENTRO PÚBLICO	35	2	20	1			2	2		Externa		N	435.367	16.9244	390.201	17.1386	443.722	20.5044	63.9456	58.0952	37.6488	50.0821	55	45.6818											502.66	31.0763	461.794	24.3293	480.957	31.0493	520.703	20.3836	-2.27	-2.00		537.129	440.616
0996	Sur	CENTRO PÚBLICO	26	1	25	1			2	2		Interna		N	435.014	34.7897	421.395	16.9852	444.285	23.3075	61.8132	58.7179	46.1538	54.3767	60.7692	43.7063											540.518	0	438.362	45.9436	407.608	22.3902	380.375	0	-0.07			540.518
0997	Este	CENTRO PÚBLICO	44	2	43	2			1	1		Interna		N	567.422	12.0725	576.394	11.9376	574.039	15.7442	82.8073	81.4729	77.9797	86.9286	75.2381	73.2684											529.946	10.3463	545.776	9.63234	514.51	11.4328	523.748	10.3386	0.78	0.17		534.121	527.376
0998	Sur	CENTRO PRIVADO	49	2	47	2	41	2	2	2	2	Interna	Externa	S	606.273	11.4841	569.96	10.6449	624.266	12.035	85.8804	87.8295	82.1221	81.4755	81.9048	83.1169	549.145	16.1556	522.95	15.1276	663.111	29.6228	500.921	39.0737			489.121	15.6522	530.694	8.24524	608.456	9.9661	659.842	15.1705	0.29	-0.10	-0.42	518.378	458.471
0999	Capital	CENTRO PÚBLICO	52	2	51	2			2	2		Externa		N	493.486	16.0502	455.356	13.1531	458.649	13.7467	66.2594	74.5614	62.9934	52.8425	55.7895	49.8804											499.467	16.3072	438.996	16.2611	527.333	11.2612	538.408	13.5583	-1.20	-0.95		539.36	468.247
1000	Capital	CENTRO PÚBLICO	28	1	21	1			2	2		Externa		N	438.212	22.1066	378.275	13.816	460.109	14.9881	65.1786	57.7083	29.2969	51.5086	60.625	48.2955											428.19	20.2665	354.983	16.2053	440.137	19.527	474.696	21.3117	-1.54	-1.71		452.958	378.655
1001	Sur	CENTRO PÚBLICO	69	3	58	3			1	1		Interna		N	535.827	10.3041	529.502	9.34298	582.379	12.2543	74.5273	80.6863	69.8989	78.9554	77.3529	74.131											549.359	12.6321	571.407	12.1377	511.483	12.9902	477.779	11.4961	0.06	0.26		566.063	532.655
1002	Capital	CENTRO PRIVADO	19	1	11	1			2	2		Externa		S	390.313	20.4069	481.288	22.5804	443.481	15.3577	55.2521	48.8235	59.0074	65.9229	56.4706	44.9198											370.222	14.1056	347.381	27.05	370.892	18.2943	408.038	49.3929	-1.28	-2.50		367.372	373.073
1003	Oeste	CENTRO PRIVADO	52	2	50	2	50	2	1	1	2	Externa	Externa	S	492.371	12.6162	482.039	8.42554	457.999	11.4536	63.7255	77.0588	61.7647	67.8161	60.9804	47.3262	527.671	6.21464	533.182	9.3167	596.941	11.4623	487.34	13.0934			571.316	13.8108	582.104	9.07083	515.334	12.3727	493.851	11.7685	0.86	0.88	0.66	577.665	561.087
1004	Capital	CENTRO PÚBLICO	23	1	25	1			2	2		Externa		N	502.631	14.7206	493.538	7.86675	483.079	12.2435	68.2143	78	54.0625	83.6207	60	55.6818											471.393	18.7327	401.518	15.0622	450.924	12.5511	463.719	18.4465	-1.57	-1.30		522.168	446.005
1005	Capital	CENTRO PRIVADO	112	4	101	4	91	4	2	2	2	Externa	Externa	S	542.301	8.29788	538.48	8.35353	501.949	8.10623	72.3788	84.3939	73.0682	77.931	64.0741	59.4276	534.526	6.82983	554.938	9.67407	558.821	9.00737	538.847	12.7116			436.961	7.14955	481.152	6.24358	519.127	9.48353	511.613	9.58829	1.36	1.35	1.04	453.546	420.376
1006	Este	CENTRO PÚBLICO	74	3	44	2			1	1		Interna		N	530.098	8.46168	545.675	8.13734	481.231	8.80862	70.7983	83.7745	75.4596	79.9794	61.4706	54.2781											580.614	12.3861	589.692	9.86979	509.672	13.6183	504.641	11.5547	-0.04	0.08		573.285	589.408
1007	Oeste	CENTRO PRIVADO	29	1	31	1	21	1	2	2	2	Interna	Interna	S	472.597	11.6475	500.988	18.3365	481.071	18.2541	71.4286	65.5128	76.6827	56.7639	60.7692	54.8951	503.699	10.0005	533.636	9.58741	530.215	11.0091	531.759	16.022			512.907	17.7003	503.323	15.9731	457.542	17.1162	481.21	18.4903	1.42	0.59	1.12	519.43	505.917
1008	Capital	CENTRO PÚBLICO	18	1	16	1			2	2		Externa		N	386.539	20.8938	548.701	24.2766	457.198	16.921	53.5714	49.7436	76.9231	77.9841	50	51.7483											532.016	8.3885	437.639	19.692	490.653	22.391	504.065	18.0701	0.39	0.58		518.783	549.661
1009	Capital	CENTRO PÚBLICO	37	2	42	2			2	2		Externa		N	563.88	12.4131	593.948	20.9476	612.687	15.5355	83.1633	82.0635	77.6786	90.8046	81.9048	81.3853											519.677	21.9881	621.543	21.2425	694.568	13.4931	604.867	14.3636	-2.95	-2.73		558.014	477.506
1010	Capital	CENTRO PÚBLICO	42	2	46	2			1	1		Externa		N	460.063	15.6247	472.001	13.2178	406.227	9.51342	65.8835	64.0351	53.2072	71.2341	44.4737	38.9952											430.79	19.3757	492.442	13.7321	436.409	14.4041	451.004	16.4774	-0.83	-0.75		474.56	391.188
1011	Norte	CENTRO PRIVADO	21	1	25	1	22	1	1	1	2	Interna	Interna	S	485.57	21.5619	565.987	16.1605	508.318	20.4013	70.2381	68.0952	81.994	79.9672	60.9524	61.6883	531.599	7.81997	576.053	13.6804	543.916	12.2776	482.801	14.369			475.35	13.1032	586.57	12.3566	474.207	18.8195	486.672	16.6202	1.19	1.32	1.63	487.707	461.963
1012	Oeste	CENTRO PÚBLICO	82	3	85	3			1	1		Interna		N	443.1	9.25773	454.473	8.09283	441.438	9.19828	59.2857	65.2083	53.8281	63.1466	55	45.2273											435.522	7.54659	522.404	9.16568	486.15	10.0543	493.704	8.9513	0.73	0.36		449.367	418.986
1013	Este	CENTRO PÚBLICO	51	2	47	2			2	2		Interna		N	441.017	14.164	399.24	8.55	494.529	10.1971	62.5744	60.3472	37.6302	53.0448	67.9167	55.5871											501.269	10.5287	478.974	10.6849	475.811	11.5988	493.46	12.0068	0.15	0.11		518.69	482.014
1014	Sur	CENTRO PÚBLICO	102	4					1					N	456.856	9.48201	483.995	6.95755	478.067	8.54634	63.7277	65.1228	61.8092	68.7141	64.0625	52.4148																			0.21
1015	Oeste	CENTRO PÚBLICO	52	2	49	2			1	1		Interna		N	448.084	10.2606	492.735	9.4381	439.774	10.092	66.4723	60.9524	67.3177	66.784	48.7755	47.4026											533.672	9.12852	556.176	10.2715	451.919	10.9957	468.772	12.4033	0.58	1.18		560.023	509.518
1016	Norte	CENTRO PÚBLICO	61	3	65	3			2	2		Externa		N	526.493	11.1637	493.894	11.1217	486.928	12.5379	70.5526	81.8239	66.6863	66.6884	62.6415	55.7461											457.701	10.3081	469.614	13.0117	473.052	14.1329	481.363	12.5166	0.05	-0.46		484.074	432.269
1017	Capital	CENTRO PRIVADO	56	2	56	2	48	2	1	1	2	Externa	Externa	S	515.879	14.9158	490.612	10.7035	496.518	9.23451	73.2143	74.1071	68.6942	62.5	69.2857	55.6818	540.07	9.3054	585.329	10.1415	553.256	11.3468	527.967	15.6355			451.982	11.7482	560.894	10.3343	506.99	12.2959	480.837	12.0353	1.66	1.49	1.18	492.185	423.086
1018	Capital	CENTRO PÚBLICO	58	3	68	3			2	2		Externa		N	445.006	10.5035	430.9	11.3804	421.553	11.092	61.0942	64.3262	51.1968	53.5201	48.5106	42.0696											495.491	14.3858	451.146	14.8538	473.806	12.7831	455.826	15.8342	-0.59	-0.37		529.884	459.775
1019	Oeste	CENTRO PÚBLICO	80	3	75	3			1	1		Externa		N	613.214	10.0272	578.625	8.35461	597.459	8.90714	85.0869	88.8739	83.9527	82.4324	82.4324	77.1499											336.73	26	325.909	25.7105	493.048	10.3169	465.87	14.8169	0.89	0.84		362.343	315.058
1020	Sur	CENTRO PÚBLICO	55	2	54	2			2	2		Externa		N	487.899	12.1909	409.735	11.2852	503.473	13.907	64.0365	76.4286	46.875	47.7145	63.0233	60.0423											441.992	9.7936	463.605	10.1201	485.768	13.5493	483.408	14.6771	0.17	0.06		459.427	428.915
1021	Capital	CENTRO PÚBLICO	67	3	73	3			1	1		Externa		N	471.317	13.2507	452.865	11.1722	474.729	13.2918	64.4958	69.3464	59.6201	53.8201	61.9608	51.6934											468.726	13.5978	516.174	15.37	475.122	13.8494	479.075	12.0432	-1.09	-0.17		488.101	447.966
1022	Capital	CENTRO PÚBLICO	52	2	49	2			2	2		Externa		N	432.391	18.3056	388.549	15.0926	401.847	15.4843	60.0649	59.4949	41.3826	46.0815	48.7879	36.6391											399.126	13.5507	421.112	13.7489	453.314	13.8453	452.692	18.5198	-1.80	-1.15		425.18	380.177
1023	Sur	CENTRO PÚBLICO	51	2	50	2			2	2		Externa		N	451.109	13.9782	392.91	9.87435	417.457	14.6943	59.1575	67.9487	35.4968	52.3431	54.359	37.7622											508.087	11.1681	423.741	14.7676	481.268	12.9322	479.66	14.3644	0.41	0.15		519.654	493.05
1024	Este	CENTRO PÚBLICO	25	1	26	1			2	2		Interna		N	458.843	19.4541	491.618	16.0579	473.966	18.8099	65.8929	64.3333	64.6875	67.931	55.5	55											524.567	19.8951	407.324	12.5078	436.852	15.2233	454.445	16.9075	-0.11	0.28		531.082	515.446
1025	Capital	CENTRO PRIVADO	25	1	26	1	20	1	2	2	2	Externa	Externa	S	474.655	13.5158	337.362	12.1976	447.173	14.3511	60.8844	76.0317	23.6607	39.4089	56.6667	46.1039	514.978	19.4208	459.093	23.058	478.994	18.0662	442.382	24.5206	494.674	30.5237	490.573	28.4842	462.553	22.2748	512.929	20.7917	532.699	17.4016	-1.75	-0.72	-1.28	564.73	461.013
1026	Este	CENTRO PÚBLICO	77	3	66	3			1	1		Externa		N	510.845	9.20255	493.89	10.2664	485.833	8.17294	66.6667	81.2077	63.0435	70.4148	63.0435	54.9407											475.526	11.9465	525.377	7.87121	493.717	10.6692	452.73	11.5352	-0.13	-0.13		514.09	433.23
1027	Capital	CENTRO PRIVADO	54	2	51	2	48	2	2	2	2	Externa	Externa	S	504.229	9.71579	437.104	6.57124	498.839	9.72599	71.7787	75.0327	44.8529	63.8945	66.8627	57.1301	530.529	6.6459	466.828	12.0976	484.741	9.97554	484.965	16.8713	498.197	25.5417	489.283	8.75564	448.413	9.95767	475.035	11.3632	488.142	15.4372	0.68	0.35	-0.63	511.333	458.412
1028	Capital	CENTRO PÚBLICO	20	1	21	1			1	1		Externa		N	513.698	21.5952	523.049	17.048	557.005	31.2998	70.7589	77.5	73.0469	73.7069	73.125	66.7614											540.534	24.123	506.997	22.0203	471.658	23.4231	434.351	18.2708	-0.45	-0.35		593.042	488.027
1029	Sur	CENTRO PÚBLICO	56	2	49	2			1	1		Externa		N	488.535	10.982	493.615	9.01531	431.136	12.54	60.7955	80.0758	62.7131	72.884	55.3488	42.1776											480.21	9.00818	580.033	8.05411	531.812	14.7478	513.283	12.6493	0.02	0.08		504.604	454.708
1030	Norte	CENTRO PÚBLICO	49	2	53	2			1	1		Interna		N	427.777	12.3872	481.378	8.22287	439.047	11.5251	62.8738	56.0465	60.0291	70.0882	54.8837	44.3975											461.993	14.6314	479.5	10.2492	479.974	13.3578	473.164	11.4119	-0.46	-0.58		484.873	439.113
1031	Capital	CENTRO PÚBLICO	60	3	40	2			2	2		Externa		N	413.504	11.4879	399.976	10.4846	375.861	9.4817	53.2609	60.1449	48.2337	42.9535	39.7826	32.3123											406.851	13.5788	343.927	17.8145	360.994	12.1498	395.911	18.5391	-2.84	-2.28		435.085	373.324
1032	Oeste	CENTRO PÚBLICO	41	2	53	2	33	2	1	1	2	Externa	Interna	N	465.074	20.8977	456.593	13.1145	432.687	11.8558	61.7063	68.7387	51.098	65.1341	53.2432	43.4889	521.971	8.58168	473.688	13.2738	460.462	10.7085	455.875	11.4227	524.311	26.9886	494.941	10.1203	510.33	8.66671	446.248	10.614	445.582	11.2032	-0.67	-0.12	-1.92	513.335	475.748
1033	Sur	CENTRO PÚBLICO	70	3	53	2			1	1		Externa		N	556.114	8.24104	548.689	9.05556	500.795	9.43979	69.9451	91.7949	77.7885	78.4085	67.8462	57.5524											520.061	9.82846	616.301	9.15002	528.067	13.4586	505.836	11.8985	0.70	0.32		533.097	507.024
1034	Capital	CENTRO PRIVADO	51	2	51	2	50	2	1	2	2	Externa	Externa	S	449.997	15.4509	468.737	11.1303	474.407	12.6077	62.5	62.6667	55.625	66.1919	55.6522	54.9407	497.605	9.72623	468.993	9.33114	510.455	14.5023	470.029	15.8044			408.517	8.53535	450.372	13.0651	462.438	11.0204	448.268	12.642	-0.17	-0.42	-1.68	440.376	385.446
1035	Sur	CENTRO PÚBLICO	24	1	13	1	11	1	2	2	2	Interna	Externa	N	398.059	18.832	489.913	12.6474	421.382	18.1723	54.4643	53	55.0987	79.1379	50.5	41.3636	349.382	56.4225	370.335	40.1048	413.264	25.9136	525.922	66.0402	415.913	50.1484	613.941	0			430.261	45.044	462.823	0	0.51	1.30	1.40	613.941
1036	Este	CENTRO PÚBLICO	46	2	49	2			1	1		Interna		N	519.314	11.1374	554.185	12.3877	489.531	11.9042	64.2857	86.3492	67.8571	89.9836	65.6098	55.0998											541.875	14.8697	611.79	10.96	490.99	13.3297	492.441	12.8181	1.02	0.27		565.827	507.839
1037	Norte	CENTRO PÚBLICO	15	2	18	1			2	2		Interna		N	536.387	69.7628	505.341	18.8534	564.647	23.4895	78.5714	72.5	57.0312	86.2069	92.5	65.9091											534.78	38.0511	421.135	10.1907	455.385	22.0085	552.254	13.2715	0.21	-1.89		517.442	552.118
1038	Capital	CENTRO PRIVADO	50	2	48	2			2	2		Externa		S	441.987	15.9946	411.222	13.1906	468.158	11.8816	57.0685	65.9028	40.1042	58.4052	60.625	50.7576											527.016	14.4361	465.969	11.7402	510.477	17.2029	501.572	18.032	0.44	0.28		532.005	522.552
1039	Este	CENTRO PÚBLICO	53	2	49	2			2	2		Externa		N	436.021	11.0957	443.794	9.07365	461.866	12.4732	68.0851	54.539	53.258	57.887	58.5106	49.5164											494.03	13.9286	447.055	11.5003	496.506	12.3697	493.121	13.4842	-0.08	-0.45		533.41	462.223
1040	Capital	CENTRO PRIVADO	78	3	81	3	126	4	1	1	2	Externa	Externa	S	489.316	10.6362	471.714	11.0412	440.995	8.84871	62.5238	77.4561	65.1316	58.167	52.9333	46	513.816	8.17382	520.868	8.03903	519.958	9.86758	537.104	10.0614	469.685	32.6791	530.852	8.27884	509.701	8.45877	476.819	9.36246	498.819	11.2981	1.12	1.00	0.93	549.682	508.362
1041	Sur	CENTRO PÚBLICO	51	2	47	2			1	1		Interna		N	498.727	10.9183	542.163	11.976	493.91	11.5975	64.5137	79.7163	72.6729	80.044	65.1064	56.2863											519.794	10.8103	533.126	7.38166	510.323	14.0462	450.652	14.3293	-0.67	-0.58		541.295	504.837
1042	Sur	CENTRO PÚBLICO	78	3	66	3			2	2		Interna		N	445.826	13.6686	367.536	10.1018	412.071	9.50734	57.3214	66.6111	33.5938	42.9885	45.5932	40.5239											420.531	22.1537	357.679	20.7696	409.297	16.3902	435.694	20.2088	-0.64	0.09		497.868	349.381
1043	Capital	CENTRO PRIVADO	75	3	77	3	77	3	1	2	2	Externa	Externa	S	453.075	10.7911	449.796	10.2019	422.684	9.43587	59.2555	68.0282	48.5035	67.0892	51.4286	41.3636	450.91	15.1861	435.757	11.6385	411.677	13.7012	471.096	13.9602			484.773	8.97219	430.36	9.26405	466.794	9.0941	467.826	12.1541	-0.66	-0.94	-0.08	508.357	467.563
1044	Este	CENTRO PÚBLICO	44	2	23	1			1	1		Interna		N	549.845	14.8247	526.553	12.2479	571.754	13.2162	84.0734	75.1351	73.3108	74.1845	78.6486	71.7445											585.527	21.8508	583.456	16.3579	566.128	12.8941	616.694	18.6705	-0.38	0.16		603.312	561.072
1045	Norte	CENTRO PÚBLICO	20	1	25	1			1	1		Interna		N	444.112	17.2587	377.849	9.72595	461.399	18.2508	56.9444	68.3333	39.5221	39.272	57.2222	50.2525											456.739	12.8442	485.713	12.3388	457.017	12.1223	452.87	17.5266	0.13	-0.04		475.548	441.96
1046	Sur	CENTRO PRIVADO	52	2	62	2	56	2	1	2	2	Interna	Interna	S	550.892	11.2391	564.552	11.1079	568.12	11.3236	70.7283	88.4967	75.5515	85.3955	77.0588	71.836	544.434	7.24285	561.876	10.0618	593.493	8.42684	594.427	8.23534	520.667	84.8926	456.969	12.3481	512.148	10.2002	567.15	8.45546	609.478	10.3328	-0.06		-1.62	485.329	411.345
1047	Este	CENTRO PÚBLICO	42	2	47	2			2	2		Interna		N	475.823	16.3079	440.569	11.3002	457.914	11.3516	66.3534	69.0351	41.8586	69.9637	57.8947	49.0431											478.853	15.0808	405.673	14.9445	465.642	12.3202	491.628	13.8102	-0.64	-0.45		506.932	446.562
1048	Sur	CENTRO PÚBLICO	33	2	32	2	16	1	1	1	2	Interna	Interna	N	451.515	14.2249	452.484	15.2759	419.901	14.8256	60.9694	66.9048	47.7679	67.6108	50.3571	40.5844	489.727	13.1528	484.314	20.4923	470.666	17.0987	509.074	6.94987	592.058	16.3836	448.96	15.7195	495.054	11.3528	473.039	12.6163	517.286	12.6693	-0.54	-0.28	-0.26	457.421	436.654
1049	Capital	CENTRO PRIVADO	138	5	128	5	43	2	1	1	2	Externa	Externa	S	466.152	7.57378	511.979	5.47076	479.534	6.82069	68.3525	64.0931	69.0693	73.3702	64.5255	52.2561	536.4	9.61204	557.983	9.475	567.211	15.4566	504.26	15.0757			499.356	6.51573	560.92	6.11525	508.385	8.4595	504.821	8.53483	0.98	0.83	0.54	511.363	488.272
1050	Capital	CENTRO PRIVADO	101	4	116	4	129	4	1	1	2	Externa	Externa	S	512.898	10.2126	576.21	11.8352	560.384	9.9993	72.0058	73.9796	72.7679	86.3448	74.9	69.8182	452.047	6.58047	480.999	6.84982	480.545	7.82431	503.107	9.47909	526.576	21.1831	460.985	8.65289	524.872	9.18284	489.513	8.51775	498.417	8.92874	0.15	0.68	-0.46		460.985
1051	Oeste	CENTRO PÚBLICO	51	2	41	2			2	2		Interna		N	446.292	13.1663	401.026	10.1401	430.475	10.5895	61.0627	64.5528	34.1463	57.4432	51.2195	43.459											464.939	22.3266	400.464	16.0929	424.037	12.8805	429.838	14.5865	-1.77	-2.30		495.042	425.805
1052	Capital	CENTRO PÚBLICO	52	2	45	2			1	1		Externa		N	404.431	15.6214	441.268	13.0712	424.917	13.8871	60.5263	49.3333	49.375	62.069	55	40.7895											441.921	10.0979	468.153	14.3074	437.102	15.1908	408.884	17.6244	-1.90	-1.50		456.034	430.496
1053	Oeste	CENTRO PÚBLICO	29	1	27	1			2	2		Externa		N	543.669	13.7201	543.157	12.7646	567.844	12.6857	67.7198	90.2564	75.601	79.443	87.3077	68.007											521.971	16.1804	513.549	15.7269	589.987	20.7604	548.295	20.5544	0.99
1054	Capital	CENTRO PÚBLICO	22	1	24	1			1	1		Externa		N	512.047	17.4472	579.54	20.7921	548.885	13.8855	67.1429	81.1667	81.7188	82.4138	69	71.3636											566.564	34.5468	548.154	16.9489	549.292	16.1778	505.682	20.6883	-0.18	0.34		639.366	534.713
1055	Capital	CENTRO PÚBLICO	104	4	108	4			2	2		Externa		N	472.812	10.5872	479.413	7.05322	461.231	7.07216	66.4502	67.1044	57.3548	70.9857	56.2626	50.7805											459.649	7.65899	461.662	10.0763	508.691	8.4525	518.683	9.99057	0.76	0.79		483.801	451.858
1056	Sur	CENTRO PÚBLICO	50	2	36	2			2	2		Interna		N	490.31	12.895	450.398	9.33525	463.365	15.3689	69.7802	71.6239	46.2993	69.147	61.3158	49.8804											486.002	12.6389	448.758	14.3718	461.032	13.3886	473.878	11.9146	-0.17	-0.43		499.928	472.076
1057	Sur	CENTRO PÚBLICO	51	2	43	2			2	2		Externa		N	430.842	14.0113	464.71	10.4127	435.102	11.5159	58.5227	60.6061	53.6222	68.2602	50.9091	45.1446											415.914	19.0405	425.129	19.0163	431.021	15.6357	438.371	22.1902	-2.25	-1.82		480.627	388.18
1058	Capital	CENTRO PÚBLICO	51	2	53	2			1	1		Externa		N	489.597	17.5634	469.238	11.0452	432.177	10.6109	65.5134	74.2708	52.7344	71.7672	52.5	43.3239											483.045	17.5707	518.111	16.2706	483.041	15.577	452.215	15.1309	-0.92	-0.34		530.411	449.888
1059	Este	CENTRO PÚBLICO	47	2	48	2			1	1		Interna		N	497.937	14.0252	474.634	12.1557	469.937	11.416	62.6984	79.4074	58.125	66.8199	59.1111	52.0202											467.563	8.03103	532.965	11.757	480.882	12.411	447.675	12.5279	-0.15	-0.93		471.428	463.17
1060	Sur	CENTRO PÚBLICO	47	2	25	1			1	2		Externa		N	474.741	12.6144	479.99	10.7804	468.359	13.5065	69.375	66.75	65.7812	61.2931	59	51.5909											559.403	11.9912	544.824	13.5055	477.218	12.4268	463.551	17.5579	-0.52	-0.44		568.332	554.38
1061	Sur	CENTRO PRIVADO	54	2	46	2	41	2	1	1	2	Externa	Externa	S	478.053	13.6372	480.795	12.0513	479.16	12.64	69.3978	66.732	59.2525	68.8979	62.549	53.5651	521.114	8.18957	484.738	12.2942	472.32	16.1386	469.191	16.4852			467.986	10.999	519.137	12.5775	451.997	10.9997	465.115	15.0192	0.18	-0.22	-0.72	475.005	458.751
1062	Este	CENTRO PÚBLICO	26	1	17	1			2	2		Externa		N	459.139	20.0764	469.455	14.0665	472.581	15.0844	58.5714	70.1333	56.5	67.4483	66	49.6364											507.052	23.3255	427.249	17.2068	523.629	22.6062	512.861	18.8144	-1.20	-0.89		535.837	474.156
1063	Capital	CENTRO PRIVADO	26	1	25	1	23	1	2	2	2	Externa	Externa	S	401.316	36.874	413.323	8.98793	412.514	17.0949	65.0974	56.9697	37.9261	59.0909	48.6364	39.2562	521.877	14.8629	427.897	15.4973	470.624	13.7769	493.113	24.8542	538.342	33.3239	509.232	26.2208	431.541	19.7321	512.488	29.4475	497.962	21.8139	-1.23	-0.88	-1.71	508.386	510.007
1064	Este	CENTRO PÚBLICO	53	2	51	2			2	2		Interna		N	475.207	15.7089	465.143	13.5981	473.809	13.3949	64.8671	70	47.8924	72.8148	66.2791	49.6829											478.661	12.4908	459.591	15.4933	439.618	12.616	501.249	13.8316	-0.69	-0.55		489.351	462.271
1065	Sur	CENTRO PÚBLICO	59	2	67	3			2	2		Interna		N	429.46	10.5721	354.456	11.6211	414.842	9.97811	57.9286	62.517	30.0383	41.7241	44.0426	41.8762											400.187	12.9505	383.654	9.77022	422.627	10.6912	439.826	10.1249	-0.67	-1.03		441.467	352.556
1066	Oeste	CENTRO PÚBLICO	47	2	37	2			2	2		Interna		N	453.633	14.9465	408.567	11.3001	438.262	13.3817	62.892	64.6341	41.8445	52.7334	56.0976	43.9024											516.161	21.5002	499.712	15.5122	428.707	15.12	476.523	21.5686	0.26	0.68		574.897	425.798
1067	Norte	CENTRO PRIVADO	43	2	32	2	37	2	2	2	2	Externa	Externa	N	579.079	12.1511	609.484	10.9207	649.268	11.5863	81.7177	85.4762	93.6738	80.7401	85.4762	86.6883	577.439	9.90557	583.809	8.3527	517.482	13.378	584.643	17.0912			596.349	12.3043	575.915	11.9097	565.759	12.0168	503.281	9.01979	1.84	1.80	1.66	601.435	589.306
1068	Este	CENTRO PRIVADO	118	5	118	5	65	3	1	1	2	Interna	Externa	S	551.539	8.28079	631.359	7.96549	595.417	8.91387	74.7642	84.4969	88.2665	90.6962	80.6731	76.1801	510.32	6.90464	506.633	10.2137	477.547	9.81542	520.204	10.2494			591.449	15.1916	572.939	8.15228	595.336	9.50218	588.989	10.0943	0.73	0.92	0.49	618.685	567.445
1069	Oeste	CENTRO PRIVADO	34	2	39	2	36	2	2	1	2	Interna	Externa	N	492.709	19.3425	582.496	12.3392	558.769	17.5694	72.0046	67.3958	88.3789	79.3103	70.3226	70.9677	528.712	12.5189	603.111	9.23021	542.197	15.6067	499.842	16.8768			572.257	14.4917	595.67	10.9615	519.619	11.754	524.069	10.7153	1.06	1.38	0.94	622.312	529.353
1070	Capital	CENTRO PRIVADO	16	1	18	1	11	1	2	2	2	Externa	Externa	N	536.639	17.1492	526.661	14.2409	515.561	19.2872	69.1964	87.0833	76.3672	72.8448	71.875	60.2273	535.97	11.6819	563.589	14.8567	518.812	11.0581	606.374	27.8134			539.306	11.9385	577.199	18.1209	604.733	21.9139	565.68	21.0606	1.42	1.33	1.12	539.253	539.442
1071	Norte	CENTRO PRIVADO	62	3	67	3	145	6	2		2	Interna	Interna	N	546.222	10.548	566.39	7.68494	532.955	9.0993	79.7414	78.9655	83.9978	79.5482	73.9655	64.185	515.554	5.42897	577.206	4.58481	488.925	5.20087	493.918	6.26428			530.455	9.74656	588.915	8.74462	543.413	9.41796	541.637	8.94992	1.34	1.45	1.05	558.924	496.124
1072	Capital	CENTRO PRIVADO	2	1	10	1	25	2	2	2	2	Externa	Externa	N	398.804	28.5033			337.942	24.9638	60.7143	48.3333		53.4483	20	29.5455	400.13	20.736	417.428	13.0694	350.823	21.4741	423.811	17.2204			385.546	27.5882	369.67	20.8018	335.591	19.5406	362.999	44.1151	1.61	1.62	1.05	332.291	408.369
1073	Sur	CENTRO PRIVADO	112	4	113	4	131	5	2	2	2	Interna	Externa	S	520.749	9.61086	524.961	7.99506	567.045	9.6084	74.6818	74.932	68.5	77.9105	78.7	69.7273	517.067	5.60262	482.247	7.15914	495.505	8.11083	528.741	10.2287	523.032	18.5685	503.18	7.42073	519.394	8.70235	557.227	10.3438	554.021	8.20348	0.51	0.44	-0.38	517.424	493.139
1074	Sur	CENTRO PÚBLICO	83	3	55	2			1	1		Externa		N	464.813	11.2498	462.378	9.27466	466.212	8.30506	71.118	61.0145	63.2699	55.972	59.2754	50.7905											512.15	9.38416	586.385	12.1765	503.865	14.0536	470.666	15.0556	0.13	0.04		524.447	494.318
1075	Capital	CENTRO PÚBLICO	17	1	15	1			2	2		Externa		N	404.259	67.9999	421.357	37.9043	392.849	43.1837	47.449	66.6667	66.9643	35.468	35.7143	40.9091											411.126	27.2603	447.556	15.4562	479.087	0	557.341	11.7382	-2.27			426.99	403.195
1076	Capital	CENTRO PRIVADO	19	1	24	1	32	1	2	2	2	Externa	Externa	S	510.133	30.1224	585.897	9.10201	617.87	26.4486	73.4962	68.9474	87.1711	84.5735	80.5263	80.1435	459.21	17.7854	467.172	17.8858	477.916	18.3761	459.21	27.7984	502.516	15.7851	401.652	28.2862	539.88	18.8436	464.952	16.8813	438.018	24.8749	0.64	0.55	-0.21	402.208	400.994
1077	Capital	CENTRO PRIVADO	49	2	45	2	53	2	2	2	2	Externa	Externa	S	494.771	12.8041	463.402	10.2744	503.067	9.98818	69.3769	72.695	60.7713	58.9875	69.1489	57.5435	556.464	7.25204	576.729	11.0585	547.514	8.03601	513.376	12.4624			561.303	11.9862	593.082	8.38278	532.631	12.8858	574.486	15.5482	1.20	1.36	1.41	582.548	539.046
1078	Capital	CENTRO PÚBLICO	23	1	21	1			2	2		Externa		N	430.962	28.0239	527.985	9.70209	449.433	18.602	68.75	49.6667	75.1562	76.0345	59.5	45.4545											451.342	14.1308	396.972	15.7422	488.978	12.8644	491.117	19.4205	0.36	-0.19		476.74	434.411
1079	Capital	CENTRO PRIVADO	27	1	28	1			2	2		Externa		S	470.38	23.2921	452.823	13.6731	433.862	20.5094	61.9048	72.2222	63.3333	51.4943	51.3333	44.2424											451.717	39.5861	369.655	16.7267	470.599	30.0653	440.054	30.4594	-1.79	-1.81		521.963	475.815
1080	Sur	CENTRO PÚBLICO	82	3	70	3			2	2		Interna		N	504.363	9.36153	467.169	7.36348	467.884	9.91714	67.3993	78.2906	43.3894	80.3714	58.5897	51.1655											460.042	8.40134	394.094	7.84929	509.179	11.4717	498.428	11.7862	-0.21	0.35		480.045	443.282
1081	Este	CENTRO PÚBLICO	53	2	52	2			1	1		Interna		N	493.08	10.5846	492.341	5.59626	432.005	9.40686	64.8688	77.7551	55.9949	80.6474	53.8776	42.6716											492.464	9.52209	521.023	8.31704	456.629	8.65967	448.811	12.0773	-0.28	-0.19		500.539	482.553
1082	Sur	CENTRO PRIVADO	59	2	57	2	45	2	2	2	2	Interna	Externa	S	559.095	13.6816	598.307	11.9941	588.228	12.6049	74.3734	84.9123	82.2368	87.5378	73.3333	78.0702	500.85	9.09582	488.213	11.9572	485.22	16.3168	485.15	12.3016	516.588	17.4875	552.125	12.3111	526.915	10.618	519.08	13.0189	555.284	11.1229	-0.34	-0.33	-0.95	585.72	505.385
1083	Oeste	CENTRO PRIVADO	86	3	60	2	62	2	2	2	2	Externa	Interna	S	644.845	11.0074	536.467	8.72516	671.65	8.77088	89.6218	88.6667	80.5882	69.8174	90.5882	87.861	588.459	7.74663	571.226	8.45755	568.211	6.65832	612.316	9.30786			450.643	7.25695	502.05	10.2434	465.052	10.3122	484.166	12.0682	1.00	1.12	0.89	477.238	432.914
1084	Sur	CENTRO PRIVADO	70	3	80	4	62	2	2	2	2	Interna	Interna	N	588.407	8.78683	578.621	17.1068	622.526	9.11614	83.7992	85.9804	71.4154	83.4583	78.6765	84.6257	518.072	6.91135	534.607	8.41578	495.035	7.64822	481.548	7.54018			517.814	8.05983	534.158	7.22772	618.879	9.75488	503.537	10.2986	0.71	0.70	0.79	520.417	514.291
1085	Oeste	CENTRO PÚBLICO	22	1	12	1			2	2		Externa		N	460.252	42.3636	446.734	22.0912	418.868	15.1135	60.7143	68.3333	42.1875	71.8391	46.6667	41.6667																			0.69
1086	Sur	CENTRO PÚBLICO	48	2	45	2			2	2		Interna		N	464.073	15.8177	482.027	10.6162	472.527	12.5777	67.4513	63.7121	58.2386	72.1003	58.6364	52.686											487.796	19.2043	421.824	14.4988	489.047	11.5529	454.049	17.228	-0.40	-0.47		524.69	460.611
1087	Sur	CENTRO PÚBLICO	47	2	45	2			2	2		Externa		N	415.732	14.3099	377.966	7.66677	384.476	13.2792	53.75	59.6667	24.375	56.2931	41.8421	34.4498											459.414	23.1494	453.142	16.0828	450.53	11.3992	467.37	19.9719	-2.13	-1.03		569.831	420.374
1088	Capital	CENTRO PRIVADO	59	3	53	3	50	3	2	2	2	Externa	Externa	N	522.129	10.0408	543.716	8.92326	521.209	10.2469	71.1097	80.6548	72.8237	82.6355	72.1429	61.6071	565.669	10.8769	613.162	8.46627	618.654	12.4408	533.529	13.7594			518.814	13.6131	586.048	8.71152	585.967	13.1092	576.978	13.1453	1.46	1.46	1.54	555.177	494.95
1089	Capital	CENTRO PÚBLICO	54	2	53	2			2	2		Externa		N	437.238	15.8809	422.704	12.8066	493.518	12.5292	61.039	60.1042	45.8333	54.9634	65.4545	56.4738											400.906	29.5854	457.583	18.5498	469.967	20.3397	455.613	21.2797	-0.55	-0.50		414.415	391.256
1090	Sur	CENTRO PÚBLICO	51	2	50	2			2	2		Interna		N	487.684	15.8001	510.061	18.936	500.736	13.8289	68.6607	70.4167	59.2949	77.9841	68.75	56.8182											494.95	12.6896	569.323	14.5845	598.819	5.95574	578.434	8.52018	-1.19	-0.31		512.712	467.784
1091	Capital	CENTRO PRIVADO	84	3	73	3	73	3	2	2	2	Externa	Externa	S	474.194	9.85338	416.999	6.36686	451.732	9.16702	64.4213	70.5702	41.5465	57.5731	52.8571	49.2326	525.019	6.70069	453.112	9.10899	473.472	10.8302	492.516	12.2806	495.27	19.6466	500.862	13.455	460.984	10.5573	491.33	12.965	509.34	11.5055	-0.55	-0.53	-0.81	518.734	481.614
1092	Sur	CENTRO PÚBLICO	50	2	47	2			1	1		Interna		N	443.14	14.976	582.605	13.5416	481.99	16.1449	65.7143	57.7536	82.269	82.5337	64	51.9192											510.8	11.9371	526.505	10.3351	533.574	10.1225	513.012	10.918	0.15	0.58		514.493	508.243
1093	Capital	CENTRO PÚBLICO	73	3	46	2			2	2		Externa		N	384.239	13.7135	365.184	9.79139	430.655	9.05191	59.8214	42.7778	29.2188	47.1264	56.7797	40.9091											470.517	12.9497	380.53	12.89	386.962	12.3108	439.242	19.9306	-2.12	-1.99		509.423	439.802
1094	Capital	CENTRO PRIVADO	59	2	61	2	40	2	1	1	2	Externa	Externa	S	514.895	8.04966	488.684	7.63458	497.973	11.1306	68.2957	82.0468	65.7346	66.7488	67.3684	56.6188	541.969	10.8528	527.377	10.8976	512.435	9.40649	467.474	14.279			574.294	12.1431	533.66	8.29834	508.084	10.9203	512.865	11.5876	0.10	-0.13	-0.12	574.294
1095	Oeste	CENTRO PÚBLICO	80	3	95	4			1	1		Interna		N	480.428	10.4131	601.308	9.29883	502.494	8.79685	68.2381	68.7556	78.7083	93.5172	63.3784	59.5823											489.169	8.04644	550.615	5.89414	505.404	8.27425	508.777	7.94863	0.91	1.17		488.286	490.052
1096	Este	CENTRO PÚBLICO	75	3	77	3			2	2		Externa		N	469.57	10.6829	421.044	9.89141	445.916	11.0164	65.3396	68.7978	42.0082	58.338	53.7705	46.8703											511.149	7.90007	447.879	9.42366	488.019	11.1402	514.446	12.672	0.08	-0.69		525.77	498.199
1097	Este	CENTRO PRIVADO	41	2	38	2	27	1	1	2	2	Interna	Interna	S	569.893	14.7229	510.534	10.2943	478.215	12.1489	75.4082	88.7719	72.9441	69.0563	63.5294	52.5401	591.878	12.7796	510.595	11.3679	602.698	9.49996	579.906	18.9131	750.132	23.4994	516.759	12.5343	480.389	12.7107	513.326	14.8646	593.032	12.3955	0.49		-0.52	546.975	491.314
1098	Sur	CENTRO PÚBLICO	52	2	50	2			2	2		Interna		N	462.831	13.4129	432.762	15.2742	500.334	14.7246	64.7416	66.3121	51.6622	54.7322	63.913	58.5968											487.892	18.5484	419.932	9.91434	463.426	11.3451	472.382	18.6473	-0.45	0.01		505.421	473.411
1099	Capital	CENTRO PRIVADO	50	2	53	2	73	3	2	2	2	Externa	Externa	S	584.183	10.3032	640.498	11.7828	566.171	11.4751	76.2649	92.2222	86.9141	94.8276	77.7083	71.1174	481.034	11.0808	500.3	11.5134	456.835	15.9739	496.57	11.6274	490.726	28.7051	499.473	13.6723	543.287	11.7737	515.726	13.421	556.801	13.4837	1.33	1.53	0.86	504.631	493.902
1100	Capital	CENTRO PRIVADO	24	1	27	1	17	1	2	2	2	Externa	Externa	S	456.394	15.196	386.24	12.7651	410.189	13.8362	60.4167	69.3056	26.8229	58.6207	49.5833	38.0682	552.176	13.4323	460.586	16.3072	489.502	19.4111	567.641	30.8766	610.31	30.2482	491.521	14.4823	441.719	12.2057	422.397	22.2414	469.712	19.4555	-0.88	-0.93	-1.34	518.952	464.089
1101	Capital	CENTRO PRIVADO	75	3	75	3	77	3	2	2	2	Externa	Externa	S	443.974	8.25955	382.397	6.01948	417.501	7.74825	59.1549	66.1502	26.3644	56.4352	48.1159	40.8432	488.975	9.16668	442.608	8.41097	442.737	10.0773	478.378	9.63693	573.228	25.6606	514.472	12.3305	452.349	9.23738	489.14	12.4806	476.772	10.166	-0.59	0.21	-0.54	502.066	523.853
1102	Capital	CENTRO PRIVADO	170	6	109	4	48	2	1	1	2	Externa	Externa	S	477.918	5.97383	526.523	5.52453	511.039	5.84786	70.0433	67.5152	72.3295	76.0084	65.7831	61.2815	501.086	8.57593	542.684	7.65235	487.992	13.4183	526.543	13.2077			487.889	7.98718	535.111	5.46577	457.799	7.30959	502.329	9.80465	1.21	1.13	1.36	504.978	469.815
1103	Este	CENTRO PÚBLICO	77	3	80	3			1	1		Interna		N	470.666	11.2059	493.917	9.90294	443.457	9.04925	62.182	71.2329	62.1575	71.7052	53.6986	46.5131											506.94	9.99375	515.054	7.69471	449.281	7.77947	472.672	12.0638	-0.25	0.13		520.701	489.308
1104	Capital	CENTRO PÚBLICO	35	2	25	1			2	2		Externa		N	489.929	15.3482	449.66	14.9253	454.742	14.1219	66.1765	74.3137	56.4338	56.6937	57.9412	47.9947											554.105	13.6681	494.367	17.7596	571.883	23.1103	554.333	20.0094	0.12	0.16		568.376	541.132
1105	Oeste	CENTRO PRIVADO	84	3	66	3	58	3	2	2	2	Interna	Externa	S	548.731	8.5318	583.746	9.33755	532.511	8.39111	72.2997	86.748	80.8308	85.6182	70.9756	65.1885	532.353	6.47611	566.509	7.48371	594.199	15.4006	597.048	12.1018			523.682	9.40129	601.91	9.36017	649.032	7.98947	603.808	7.29128	1.31	1.38	1.48	544.313	508.208
1106	Este	CENTRO PÚBLICO	22	1	23	1			2	2		Externa		N	425.911	19.4038	379.656	16.7242	431.887	20.3426	57.563	60.1961	34.0074	47.2617	54.1176	42.7807											489.211	18.9063	427.461	13.3779	477.928	19.4072	496.449	25.2499	-0.68	-0.21		496.698	480.061
1107	Oeste	CENTRO PRIVADO	31	2	35	2	30	2	2	2	2	Externa	Interna	N	628.867	17.351	617.762	14.0928	575.052	13.8865	86.5207	89.7849	86.4919	89.8776	78.0645	73.1672	536.509	9.24361	571.162	10.2486	549.53	9.21733	676.182	8.48869			544.758	18.137	562.142	12.2128	522.94	16.4868	506.586	20.9766	0.56	1.46	1.60	606.078	486.844
1108	Sur	CENTRO PÚBLICO	51	2	44	2			1	1		Interna		N	519.35	13.1144	512.073	11.1479	539.251	11.32	66.7702	82.6812	68.2065	73.1634	72.3913	66.7984											508.565	13.7033	501.119	9.42219	490.783	10.9611	483.025	9.99537	-0.40	-0.15		528.927	467.841
1109	Norte	CENTRO PÚBLICO	52	2	49	2			2	2		Externa		N	514.494	11.5098	472.968	8.8096	520.687	9.43612	64.9206	83.8519	58.9489	66.8199	74.8889	60.5051											519.778	16.7058	506.88	12.4698	499.03	12.8875	517.557	16.6219	-0.48	0.13		517.336	522.606
1110	Sur	CENTRO PRIVADO	28	1	30	1	12	1	2	2	2	Interna	Interna	S	490.451	21.2499	370.791	12.5268	420.55	14.2505	69.8571	70	27.375	50.4828	48.8	41.8182	505.945	38.8392	506.961	24.0936	452.396	30.6663	448.607	19.4155	457.479	14.08	467.203	16.7694	453.176	14.3807	475.395	12.2215	454.213	10.1747	0.38	0.14	0.64	488.191	420.562
1111	Sur	CENTRO PÚBLICO	53	2	34	2			2	2		Interna		N	406.86	13.1533	299.613	9.83563	399.157	9.98852	57.4405	53.4259	21.0938	27.9693	48.3333	35.101											477.768	18.9025	429.057	13.6457	460.133	14.2201	447.421	15.2075	-1.04	-1.42		502.649	448.364
1112	Este	CENTRO PÚBLICO	73	3	42	2			1	2		Interna		N	482.674	13.4801	479.629	10.546	468.776	11.6483	67.4405	69.8907	59.8361	67.6653	60	51.0188											289.31	43.781	309.869	43.1911	301.905	43.8259	282.149	41.737	-0.33	-0.79		331.823	252.11
1113	Sur	CENTRO PÚBLICO	104	4	50	2			2	2		Interna		N	436.133	9.79606	445.698	7.52737	469.483	7.04108	63.9438	57.3118	45.7779	66.8012	58.4946	51.9062											488.733	15.1794	460.297	14.611	495.382	12.7387	469.065	11.5192	-0.17	-0.67		511.748	465.718
1114	Capital	CENTRO PRIVADO	30	1	29	1	20	1	2	2	2	Externa	Externa	S	447.337	15.7245	468.932	12.9445	405.433	14.521	59.0062	67.3913	61.1413	61.7691	39.1304	41.1067	517.684	6.27086	414.273	18.5651	429.854	17.9124	535.084	9.94827	532.068	26.2708	416.216	14.058	434.441	21.6876	482.559	13.3141	483.064	21.8313	-0.82	-1.19	-2.30	430.233	406.872
1115	Sur	CENTRO PÚBLICO	50	2	98	4			2	2		Externa		N	514.522	11.1567	530.531	8.85757	552.953	17.1826	65.6056	83.3333	71.1277	79.985	65.8696	70.4545											506.119	9.73877	479.969	9.30919	472.659	8.28303	482.806	9.51058	0.04	-0.02		530.496	484.281
1116	Sur	CENTRO PÚBLICO	50	2	50	2			1	1		Externa		N	512.518	10.1145	495.184	9.24886	434.296	11.861	66.2202	82.6389	64.6941	70.977	50.4348	44.9605											510.267	13.5998	513.456	13.7718	477.556	13.4008	467.427	13.1075	0.04	-0.35		539.713	472.408
1117	Capital	CENTRO PÚBLICO	99	4	96	4			2	2		Externa		N	477.681	9.84357	443.766	7.12128	454.746	9.14867	63.912	71.938	47.7834	64.2342	59.759	47.0427											471.084	8.88446	436.402	8.43065	489.091	10.965	504.206	8.46365	0.00	0.27		487.837	446.477
1118	Norte	CENTRO PRIVADO	36	2	43	2	33	1	1	2	2	Externa	Interna	S	607.585	20.388	725.138	17.5439	624.749	20.6058	81.25	88.018	94.2708	95.713	77.1429	81.2987	510.859	9.27305	502.922	15.0614	496.764	10.2413	508.489	9.7695			522.294	18.3825	537.614	13.2788	477.194	12.4592	526.369	17.3466	0.85	0.78	-1.17	543.948	494.625
1119	Sur	CENTRO PÚBLICO	37	2	23	1	17	1	2	2	2	Interna	Interna	N	495.226	16.8056	466.809	13.3939	480.752	16.7205	63.7277	77.5	48.6328	73.5991	66.875	51.1364	461.615	16.872	375.597	11.7562	466.382	12.3457	454.342	16.1321	548.228	32.1772	472.711	18.9108	446.174	18.6184	437.762	16.6584	462.75	12.8978	-1.22	-1.71	-1.86	488.015	461.581
1120	Este	CENTRO PRIVADO	125	5	93	4	60	2	1	1	2	Externa	Interna	S	512.496	7.54773	527.559	7.83989	515.773	8.47812	66.1033	81.5179	71.5985	75.2518	67.5229	61.7181	518.853	6.58402	511.911	8.56625	560.107	9.39595	502.515	9.76861			495.498	13.7122	546.943	11.9441	516.858	9.42312	511.053	7.942	1.26	1.05	0.99	525.918	466.429
1121	Capital	CENTRO PRIVADO	22	1	17	1			2	2		Externa		S	426.511	23.1283	421.845	13.7524	369.443	21.6602	53.125	64.375	44.7266	56.25	40.625	30.9659											418.591	11.3435	331.663	10.534	410.474	16.9686	525.822	21.1319	-1.88	-1.01		434.883	392.524
1122	Oeste	CENTRO PÚBLICO	58	2	51	2			2	2		Interna		N	520.593	12.2901	517.794	9.37214	502.081	11.0046	68.3498	81.2069	67.8341	76.6485	67.2414	57.9154											511.221	15.2863	491.213	13.2526	519.015	14.0113	497.309	10.6666	1.22	0.91		538.949	485.805
1123	Este	CENTRO PÚBLICO	20	1	13	1			2	2		Interna		N	464.633	17.132	420.171	8.07961	444.985	15.3217	59.8739	73.1373	38.2353	62.069	54.1176	46.5241											502.373	32.5714	459.215	36.1791	493.358	40.2496	513.564	29.1702	-1.13	0.46		507.903	489.471
1124	Capital	CENTRO PRIVADO	25	1	23	1	39	2	2	2	2	Externa	Externa	N	644.262	22.2149	637.715	21.7744	639.633	16.2098	84.7826	92.7273	83.4239	94.7526	87.3913	84.1897	532.689	8.45429	563.549	11.3811	586.499	19.4566	583.189	24.0851			466.974	10.7516	600.729	13.6357	552.782	17.7997	560.543	22.7844	1.20	1.32	1.75	469.038	464.909
1125	Este	CENTRO PÚBLICO	29	1	27	3			2	2		Interna		N	484.935	24.3658	444.289	20.9493	481.475	17.0697	72.619	63.75	47.1354	60.9195	61.6667	54.3561											484.535	15.9411	402.15	17.9401	447.713	14.028	517.497	20.1804	-0.67	-0.22		480.041	489.403
1126	Capital	CENTRO PÚBLICO	34	2	42	2			1	1		Externa		N	443.409	13.6805	416.94	13.409	410.125	12.8485	59.3112	65.4762	41.4062	57.3892	48.9286	38.3117											443.129	14.8399	404.245	20.3067	407.217	18.7181	448.726	19.2494	-0.89	-1.39		449.124	434.828
1127	Capital	CENTRO PRIVADO	17	1	32	2	17	1	2		2	Externa	Externa	N	506.324	32.4881	593.468	24.8249	542.98	16.5327	72.5446	69.7917	82.6172	84.9138	75	67.0455	510.747	13.0033	572.296	13.2272	497.482	16.2834	453.053	22.9645			552.777	13.0197	555.783	12.0128	551.598	18.6135	532.107	14.6412	1.55	1.53	1.42	571.029	516.273
1128	Este	CENTRO PÚBLICO	33	2	31	2			2	2		Interna		N	492.016	13.1326	452.195	12.8832	458.346	13.6156	62.8571	79.7333	43.625	72.8276	58.4	48.5455											482.82	22.0896	500.869	15.0717	514.557	21.1758	516.651	16.2492	-0.07	-0.48		479.124	487.132
1129	Capital	CENTRO PRIVADO	24	1	26	1	23	1	2	2	2	Externa	Externa	S	547.939	22.1436	541.819	16.1545	497.486	15.1937	76.5306	79.0909	74.8512	78.8177	61.9048	58.8745	504.687	15.5379	476.504	18.4679	483.08	16.9066	484.012	35.5575	512.38	25.1867	436.484	11.641	515.422	14.1742	492.598	11.9607	566.969	17.171	-0.36	-0.13	0.17	436.558	436.438
1130	Capital	CENTRO PRIVADO	25	1	25	1			2	2		Externa		S	459.274	25.9416	439.496	13.9676	470.996	21.5981	57.8947	70.3509	34.7039	76.951	60.5556	51.5152											476.687	10.6544	412.67	15.9637	454.31	20.1786	471.783	24.8878	-2.44	-1.06		483.201	469.45
1131	Capital	CENTRO PRIVADO	19	1	41	2	47	2	2	2	2	Externa	Externa	S	395.584	17.1984	413.023	21.8514	415.35	15.2304	57.7381	48.8889	47.2222	50.7663	45	41.6667	377.519	21.5879	365.741	12.6917	417.09	15.1121	417.441	17.0618	412.519	51.511	211.054	35.7161	256.392	30.303	352.222	18.4947	383.295	23.5873	1.04	0.63	0.31	231.919	204.704
1132	Sur	CENTRO PÚBLICO	40	2	37	2			2	2		Interna		N	457.581	15.5745	424.528	13.6566	475.494	14.7794	64.1865	65.3704	46.441	55.1724	61.6667	51.6414											448.098	12.3424	430.754	12.0496	408.998	13.1629	444.988	13.8377	-0.64	-0.88		447.999	448.203
1133	Capital	CENTRO PRIVADO	96	4	99	4	84	3	1	1	2	Externa	Externa	S	515.645	12.2139	565.744	8.40083	544.769	9.6596	71.0016	75.0896	72.9839	88.7078	71.3978	67.5953	512.364	5.61635	549.85	10.2787	492.026	7.96472	497.119	10.1384	531.513	13.7951	476.771	11.1942	537.057	10.2948	515.693	8.7124	500.833	9.47758	0.75	0.46	0.66	481.485	471.115
1134	Oeste	CENTRO PRIVADO	28	2	47	2			2			Interna		N	669.402	16.5963	775.888	14.067	651.647	7.31548	88.4921	95.3086	97.1065	100	90.3704	87.5421											589.264	11.2696	685.262	10.9154	642.66	10.4206	663.525	15.4399	1.40	1.92
1135	Capital	CENTRO PÚBLICO	30	2	33	2			2	2		Externa		N	313.567	40.6708	282.172	23.1039	333.009	19.8106	46.9048	31.1111	23.75	22.7586	24	25.7576											427.321	33.8056	349.529	26.4639	359.572	23.3883	425.913	26.541	-1.88	-2.34		454.838	456.658
1136	Oeste	CENTRO PÚBLICO	42	2	38	2			1	1		Interna		N	476.557	16.8346	518.309	8.89471	472.616	14.5484	63.0952	72.0202	70.3598	76.1755	65.4545	49.1736											514.816	15.4667	484.006	12.2489	520.015	16.3648	481.864	17.5284	-1.59	-1.67		549.679	456.712
1137	Este	CENTRO PÚBLICO	97	4	102	4			2	2		Interna		N	496.299	9.88638	416.305	5.62347	522.968	8.26389	75.3571	67.4583	48.1641	49.4828	70.5063	62.7733											522.484	8.10342	498.02	6.5533	529.282	7.72765	536.948	8.31918	0.07	0.55		535.547	509.965
1138	Sur	CENTRO PRIVADO	42	2	35	2			2	2		Interna		S	533.553	20.6655	515.238	12.4836	600.292	17.713	83.8624	69.5062	65.9722	78.4163	77.037	78.7879											483.089	14.7837	519.184	11.2897	454.404	18.1808	466.832	17.3725	-1.41	-1.55		501.001	462.191
1139	Capital	CENTRO PÚBLICO	108	4					1					N	525.663	7.27116	573.153	6.41329	497.259	8.59765	69.2385	83.2087	77.5701	88.0116	62.4528	58.4906																			0.96
1140	Capital	CENTRO PÚBLICO	49	2	41	2			2	2		Externa		N	466.565	14.3058	508.726	10.0685	469.838	13.2561	63.1274	70	68.1588	73.6253	57.2222	52.6515											421.953	17.3155	438.346	15.7531	459.71	17.0489	492.771	15.3979	-0.61	0.20		442.033	401.873
1141	Capital	CENTRO PÚBLICO	50	2	50	2			1	1		Externa		N	507.78	17.3204	509.441	11.0922	462.674	14.233	70.6522	73.4783	64.4701	75.8621	58.0435	50.3953											470.916	14.1358	593.206	12.9087	475.447	13.2597	508.02	12.4245	0.20	0.22		517.895	429.358
1142	Este	CENTRO PÚBLICO	54	2	52	2			2	2		Interna		N	484.776	14.7324	440.162	11.0135	451.091	11.2329	64.2081	73.6957	41.3723	69.1904	53.4783	48.6166											522.605	10.0541	475.898	9.32395	469.341	11.5043	472.52	11.578	-0.31	-0.69		517.786	526.986
1143	Sur	CENTRO PRIVADO	76	3	56	2	58	3	2	2	2	Interna	Interna	S	566.743	9.75541	561.536	9.74469	585.305	6.34665	84.5408	79.619	75.5357	84.0887	84.5714	74.6104	616.488	7.09964	524.988	10.5294	538.462	7.17039	593.958	12.1275	561.708	24.2995	525.398	11.8645	473.888	8.96569	485.951	10.2568	537.495	10.3803	-0.51	0.07	-0.04	520.801	531.194
1144	Sur	CENTRO PÚBLICO	23	1	20	1			1	2		Interna		N	466.669	27.3856	466.115	14.0629	438.755	14.8382	66.0714	64.5455	57.9545	64.5768	51.3636	46.0744											519.85	19.89	481.067	10.3232	501.232	21.7965	474.779	16.6361	-0.12	-0.34		560.099	464.508
1145	Norte	CENTRO PÚBLICO	24	1	24	1			2	2		Interna		N	511.66	19.2877	476.834	17.2863	479.174	18.8476	65.1786	81.5278	49.8641	76.8678	60.4167	53.2197											540.747	15.2796	446.361	16.754	484.832	11.7457	483.378	14.1928	0.72	0.13		526.964	549.607
1146	Sur	CENTRO PÚBLICO	53	2	48	2			2	2		Interna		N	479.272	12.975	388.591	8.31567	454.155	12.0167	64.0056	72.4183	34.7426	50.7099	60	46.6364											525.451	16.9187	456.333	14.5176	452.374	14.3208	476.634	12.7696	0.10	0.03		548.512	506.079
1147	Oeste	CENTRO PÚBLICO	26	1	24	1			1	2		Interna		N	589	18.5589	524.549	16.0922	501.96	19.8851	78.5714	89.4444	67.9688	78.1609	60.8333	60.6061											570.802	14.9294	527.51	25.6833	562.308	26.9538	497.901	17.6041	0.23	0.15		587.576	559.619
1148	Capital	CENTRO PÚBLICO	45	2	44	2			1	1		Externa		N	422.089	12.7934	360.002	12.7083	406.892	11.129	59.5238	57.5238	35.0694	38.6015	48.7879	37.3278											313.597	38.4554	357.491	31.4435	418.81	17.2404	413.873	22.237	-1.62	-0.93
1149	Este	CENTRO PÚBLICO	24	1	46	2			2	2		Interna		N	602.677	26.7304	621.607	16.0509	686.174	19.0874	95.1681	75.2941	92.4632	85.8012	88.8235	91.4439											504.19	21.8731	435.912	13.9137	480.089	13.9357	492.165	18.5374	-1.50	-0.92		578.389	438.235
1150	Capital	CENTRO PRIVADO	49	2	50	2			2	2		Externa		S	503.504	11.7428	502.034	8.20009	519.861	11.0649	68.1548	77.5	61.7188	77.5144	70.2083	61.553											514.749	7.62229	468.529	10.456	528.464	14.4897	531.468	11.953	-0.38	-0.11		521.521	507.978
1151	Norte	CENTRO PÚBLICO	24	1	35	2			2	2		Externa		N	371.199	19.1055	389.739	14.3219	360.317	17.3019	40.9091	55.4545	37.358	48.7461	40	28.719											471.699	15.0361	446.846	12.4562	463.532	17.3547	495.772	18.5599	-0.72	-0.78		474.662	468.736
1152	Capital	CENTRO PRIVADO	26	1	24	1	28	1	1	2	2	Externa	Externa	S	502.379	18.6668	546.378	24.6092	499.809	18.8701	68.8312	75.9091	74.858	74.9216	66.3636	58.0579	535.535	9.84299	548.706	9.22686	613.421	16.8049	534.56	17.6749			461.81	30.3889	616.213	17.8784	466.913	19.1502	498.395	21.3986	1.30	0.83	0.27	534.45	424.339
1153	Norte	CENTRO PÚBLICO	9	1	1	1			2	2		Interna		N	495.723	52.6309	513.473	4.90483	527.743	34.1617	65.4762	77.7778	68.75	78.1609	63.3333	68.1818											416.056	0	475.985	0	523.89	0	462.823	0	-0.06
1154	Capital	CENTRO PRIVADO	75	3	78	3	66	3	2	2	2	Externa	Externa	S	505.958	11.6493	653.839	11.0944	572.722	8.4504	70.8829	74.537	89.7447	91.5709	85	70.2652	518.368	9.62392	501.546	8.41027	544.218	12.1994	525.433	11.9946			501.093	8.79997	549.396	11.1933	532.989	10.0988	532.766	12.8406	0.52	0.51	0.35	524.554	475.025
1155	Sur	CENTRO PÚBLICO	51	2	50	2			2	2		Interna		N	527.43	12.9617	541.255	14.3957	541.365	14.3378	69.7368	82.7027	69.6546	82.1994	68.1579	68.5407											535.139	13.6405	471.929	15.2844	476.011	13.0644	492.75	10.0735	-0.72	0.18		551.503	516.047
1156	Sur	CENTRO PÚBLICO	49	2	54	2			1	2		Interna		N	473.793	14.589	498.302	8.83652	536.391	14.8262	71.5909	62.803	60.7143	76.0188	72.9545	64.1529											525.688	10.329	470.58	9.98481	500.625	10.5603	519.712	14.3431	-0.70	-1.04		541.952	510.075
1157	Capital	CENTRO PÚBLICO	52	2	53	2			2	2		Externa		N	437.726	11.8351	400.56	7.29159	433.653	9.93091	62.8419	59.6454	30.4521	60.8951	49.7872	45.1644											468.052	11.5133	381.395	11.588	446.467	12.5354	432.231	13.6636	-1.44	-1.28		507.932	428.173
1158	Sur	CENTRO PRIVADO	172	7	71	3	23	1	1	1	2	Interna	Externa	S	442.316	6.86532	446.578	6.25753	453.604	6.44116	64.9022	59.3452	54.0551	58.7028	59.2216	47.0332	518.841	12.7952	448.388	22.1909	464.571	21.0979	468.297	21.2127			442.176	11.3693	453.668	7.65564	478.553	9.30201	459.312	10.8598	0.03	0.08		453.98	433.538
1159	Oeste	CENTRO PÚBLICO	50	2	49	2			1	1		Interna		N	468.234	12.7281	551.048	13.9453	542.293	10.4412	64.2081	68.9855	69.4973	85.4573	72.1739	67.3913											512.507	15.422	569.852	11.5734	518.517	12.4147	479.954	12.7769	0.00	-1.42		542.255	501.065
1160	Este	CENTRO PÚBLICO	81	3	74	3			1	1		Externa		N	461.025	10.4015	534.328	8.87024	464.534	10.035	65.9091	64.9784	71.7127	78.9521	59.2208	50.3542											474.731	7.26715	515.435	7.45102	503.737	9.49403	482.571	11.0129	-0.75			492.003	456.472
1161	Capital	CENTRO PRIVADO	22	1	28	1	21	1	2	2	2	Externa	Externa	S	435.07	25.4227	354.285	16.4483	415.514	11.8133	54.6992	65.614	28.2895	43.3757	44.2105	41.866	516.485	10.5148	421.801	23.9292	430.284	22.8982	482.449	18.1915	456.464	65.4959	416.956	19.1401	390.839	21.025	399.256	16.1982	466.987	22.9196	-2.82	-1.69	-2.13	456.679	365.316
1162	Este	CENTRO PÚBLICO	55	2	51	2			1	2		Externa		N	472.929	11.075	451.405	11.909	469.462	12.5407	64.5833	70.9722	57.0964	57.5431	62.7083	50.2841											460.635	12.8	493.02	12.0715	485.13	12.6916	525.788	18.0039	0.40	0.11		487.842	447.444
1163	Oeste	CENTRO PÚBLICO	48	2	53	2			2	2		Externa		N	503.945	9.92791	454.863	9.13475	450.437	12.9038	68.1973	78.4921	49.9256	66.7488	53.5714	48.3766											452.34	9.57154	497.675	10.0467	492.678	13.9911	498.81	15.2467	0.36	0.71		471.416	436.316
1164	Sur	CENTRO PRIVADO	69	3	59	3	62	3	1	1	2	Interna	Externa	S	511.411	9.5864	483.464	13.4531	542.896	13.1211	65.8791	82.1026	57.5962	69.5491	75.2308	64.2657	522.137	7.20451	469.606	8.07074	497.757	11.7291	547.105	14.8892	571.787	22.7338	553.226	13.0738	530.995	10.7374	530.933	12.8662	517.841	13.6461	0.82	1.00	0.41		553.226
1165	Oeste	CENTRO PÚBLICO	28	1	28	1			1	1		Interna		N	472.569	20.8762	520.996	10.5953	443.639	10.2803	63.5714	69.6	76.875	70.069	53.2	46.5455											515.903	20.3851	527.215	15.8919	430.502	10.5796	422.817	13.2483	0.66	0.05		562.024	469.782
1166	Oeste	CENTRO PRIVADO	12	1	16	1	25	1	2	2	2	Externa	Interna	N	500.761	30.9627	602.832	26.1798	574.606	21.788	71.131	71.1111	86.9792	84.7701	71.6667	76.5152	508.568	10.9608	547.87	13.1164	600.229	14.9983	539.334	17.6263			505.059	11.771	463.302	30.0445	544.261	19.7524	575.109	25.6058	0.69	1.10	1.03	521.875	485.841
1167	Este	CENTRO PÚBLICO	66	3	50	2			2	2		Interna		N	463.98	12.4928	383.207	10.2656	422.039	11.9897	60.3774	70.8805	34.6108	49.1217	46.9231	42.9196											422.465	11.4423	401.72	13.4666	425.911	9.58999	456.516	15.7626	-1.33	-1.29		436.62	410.155
1168	Capital	CENTRO PÚBLICO	78	3	63	3			2	2		Externa		N	437.075	15.7346	426.564	8.65601	402.863	12.9068	58.9286	61.0714	62.2768	39.3473	45	38.8799											458.847	8.96636	427.119	12.1509	462.291	14.2229	475.068	16.419	-2.45	-1.36		465.007	444.633
1169	Capital	CENTRO PÚBLICO	156	6	164	6			1	1		Externa		N	505.958	7.57711	506.795	6.69265	452.361	7.37795	66.7546	79.0541	70.5747	68.5721	58.4247	46.2329											494.587	5.04107	565.031	6.36591	558.766	8.46829	514.71	7.17911	1.16	1.35		509.561	478.057
1170	Capital	CENTRO PÚBLICO	75	3	61	3			1	1		Externa		N	515.392	10.4335	545.633	9.47732	587.719	12.9921	69.7686	78.8095	77.1455	78.061	83.662	72.1511											467.311	11.1444	531.734	8.19024	512.289	10.2237	522.032	14.1177	0.67	0.62		488.024	452.689
1171	Sur	CENTRO PÚBLICO	43	2	71	3			2	2		Externa		N	457.002	12.7522	399.354	7.47074	441.449	11.4407	62.4542	67.4359	34.2949	56.0566	52.0513	46.7366											467.729	9.48632	388.191	7.16293	447.189	10.5256	436.74	12.3362	-0.22	-0.16		483.869	454.642
1172	Sur	CENTRO PRIVADO	54	2	57	2	51	2	2	2	2	Interna	Interna	S	496.614	13.0554	442.481	10.7339	485.46	13.278	62.5	79.359	50.3005	60.6764	63.4615	54.5455	533.191	6.17414	470.518	11.7351	476.116	11.4581	490.387	10.6692			503.29	13.6263	479.537	13.8993	509.364	13.5707	516.595	11.1577	0.37	0.10	-0.03	518.296	488.883
1173	Capital	CENTRO PRIVADO	100	4	95	4	103	4	2	2	2	Externa	Externa	S	526.859	8.28121	504.977	5.81149	539.867	7.31909	74.25	78.6	71.1174	68.6897	72.3232	66.7585	527.27	8.18635	478.876	11.8085	485.885	10.6651	503.076	11.6698			516.209	8.57581	469.456	5.13126	540.341	8.8469	509.371	9.76234	1.33	1.25	0.95	537.088	508.577
1174	Sur	CENTRO PÚBLICO	113	4	103	4			2	2		Interna		N	444.151	8.19226	431.856	7.4255	436.695	7.94183	63.2395	61.6162	43.2765	62.3824	50.9091	45.73											469.843	9.76506	439.146	9.10701	489.676	8.94107	477.499	10.0591	-0.32	-0.56		494.098	444.534
1175	Capital	CENTRO PÚBLICO	50	2	46	2			1	1		Externa		N	557.759	14.3212	516.819	10.2032	592.566	17.3828	80.5124	79.7826	75	69.1904	77.1739	75											504.745	14.4524	545.24	13.7988	468.186	14.7897	438.517	19.3988	1.13	0.03		528.106	485.073
1176	Capital	CENTRO PRIVADO	87	3	48	2	22	1	1	2	2	Externa	Externa	S	578.896	10.0711	642.476	12.329	576.165	7.86688	81.8522	83.7984	85.6831	85.7658	75.814	75.2114	496.975	10.7978	495.417	16.1409	479.724	15.3651	489.767	18.1771			473.478	11.2707	520.865	8.74076	451.494	12.6548	495.595	11.9007	0.67	0.49	-0.86	478.653	465.716
1177	Oeste	CENTRO PRIVADO	75	3	87	3	83	3	2	2	2	Interna	Interna	S	508.543	9.78026	478.245	8.44371	481.176	9.63821	69.7652	77.0776	64.8973	61.6438	61.9178	53.9851	503.788	9.31045	517.378	8.95115	619.991	5.75048	517.98	8.23097	493.459	21.9003	480.006	8.57382	474.425	10.9378	494.342	9.45459	490.278	7.21904	1.10	0.61	0.76	500.211	458.324
1178	Sur	CENTRO PÚBLICO	49	2	50	2			1	1		Interna		N	486.201	11.3388	542.398	10.5262	482.173	13.4324	62.987	77.5	73.3665	80.9962	63.7209	53.5941											489.873	8.80271	534.297	7.54038	509.798	11.8522	477.622	11.416	-0.05	-0.19		498.136	483.97
1179	Capital	CENTRO PÚBLICO	26	1	19	1			2	2		Externa		N	446.739	28.3281	353.331	11.0443	427.734	18.7591	67.5325	57.8788	20.1705	47.2414	50	42.9752											447.92	13.9666	385.466	34.9666	417.705	27.2738	449.878	32.5173	-1.58	-3.66		449.272	441.161
1180	Capital	CENTRO PÚBLICO	27	2	27	1			2	2		Externa		N	429.728	19.1451	435.67	15.4368	446.256	23.372	60.8696	57.971	57.337	49.1754	50.9091	47.7273											472.068	19.3007	398.142	16.967	439.457	8.61905	502.862	18.0017	-0.44	-2.13		485.421	457.046
1181	Sur	CENTRO PÚBLICO	25	1	24	1			2	2		Interna		N	461.742	23.4386	477.379	13.016	505.154	22.842	61.6541	67.7193	62.3355	65.1543	58.9474	61.7225											472.595	25.6156	445.746	18.2091	466.6	12.7478	477.501	24.4436	-0.68	-1.56		545.183	419.803
1182	Sur	CENTRO PÚBLICO	54	2	50	2			2	2		Interna		N	503.185	12.071	453.678	10.6686	470.236	13.4784	65.3409	80.303	50.1389	67.0498	57.907	52.8541											519.554	12.3921	462.673	14.539	473.81	13.2637	478.25	15.1254	-0.33	-0.90		525.862	502.523
1183	Sur	CENTRO PÚBLICO	50	2	50	2			1	1		Interna		N	580.982	9.64651	574.671	11.746	560.64	7.14333	77.5748	90.9302	77.8343	87.0088	72.3256	73.7844											537.074	18.4055	507.117	10.1778	581.857	12.8477	571.072	14.0386	0.91	0.55		551.644	527.187
1184	Capital	CENTRO PÚBLICO	16	1	15	1			2	2		Externa		N	539.015	11.7923	412.825	13.4774	462.594	25.8262	66.0714	92.0833	48.8281	47.4138	60.625	49.1477											451.724	29.2034	422.739	29.0533	408.852	41.8043	471.021	32.4051	1.29	0.73		430.286	458.156
1185	Norte	CENTRO PÚBLICO	30	1	20	1			2	2		Interna		N	510.669	34.2353	361.441	32.5487	451.897	35.511	66.0714	81.6667	32.8125	41.954	65	43.1818											549.507	14.9588	416.093	13.7387	411.195	25.9964	464.156	25.4348	0.95			555.374	534.84
1186	Sur	CENTRO PÚBLICO	49	2	52	2			1	1		Interna		N	537.8	13.349	518.43	9.49144	478.545	8.94404	72.1042	83.6937	74.3056	71.4818	64.3243	52.457											514.702	10.3231	571.269	8.1507	472.42	12.1694	448.39	12.2819	-0.64	-0.49		524.156	506.76
1187	Capital	CENTRO PÚBLICO	26	1	26	1			1	2		Externa		N	632.655	29.0762	492.067	16.5703	636.06	14.9922	91.8067	83.3333	68.5662	63.8945	85.2941	85.2941											528.44	7.12786	449.781	19.754	576.292	8.36506	535.709	15.1804	-0.97			540.136	519.669
1188	Oeste	CENTRO PRIVADO	53	2	73	3	57	2	2	2	2	Interna	Interna	S	557.25	10.5164	562.096	11.0464	548.654	10.5939	72.8992	88.5621	77.8186	82.2853	73.5294	68.5383	530.688	9.71584	535.002	9.33414	547.269	9.79851	500.508	10.3863			462.304	9.45523	506.766	10.8063	528.4	11.4313	497.615	10.0533	0.79		0.32	490.94	444.324
1189	Capital	CENTRO PÚBLICO	47	2	40	2			1	1		Externa		N	418	17.5715	463.71	18.1357	501.049	15.1571	58.9286	55.4762	54.0179	65.8867	65	58.9161											493.783	15.2317	447.291	21.3853	411.89	14.501	400.32	18.8204	-1.33	-0.66		530.815	444.408
1190	Sur	CENTRO PÚBLICO	42	2	17	1			2	2		Interna		N	612.362	11.4568	608.99	15.9889	649.15	14.4871	81.2271	93.5043	81.9712	89.2131	84.8718	85.7809											569.389	24.0246	511.428	28.2655	564.183	25.0171	618.476	24.9961	0.80	-0.24		579.771	565.929
1191	Este	CENTRO PRIVADO	32	1	32	1	47	2	1	2	2	Interna	No participa	S	500.28	18.6612	500.475	10.303	508.807	8.5366	67.5	75.6667	56.5625	82.4138	71	58.7879											454.798	16.938	431.222	13.7109	487.622	12.0818	485.469	15.4359	0.68	0.34	-0.62	469.353	440.244
1192	Capital	CENTRO PRIVADO	24	1	17	1			2	2		Externa		S	552.039	15.4639	464.359	10.8253	537.835	13.0599	79.3478	81.3043	50.6793	71.964	76.087	64.8221											437.788	22.8037	472.044	17.0957	459.216	14.8557	480.7	23.4357	-0.73	-1.91		478.797	390.92
1193	Capital	CENTRO PRIVADO	47	2	54	3			2			Externa		N	540.928	12.3384	590.16	8.56985	563.323	13.924	75.3644	80.9524	88.5204	82.6179	75.9184	70.2226											624.802	9.58085	575.568	7.07384	515.224	11.6847	493.237	10.8062	1.12	1.53		625.246	624.342
1194	Capital	CENTRO PÚBLICO	78	3	75	3			2	2		Externa		N	421.642	11.8635	385.411	9.06533	436.695	10.7972	61.7706	54.3192	40.3609	44.1476	55.0704	43.854											448.909	7.87966	420.604	7.34809	462.41	9.7533	474.332	12.6141	0.27	-0.31		462.689	430.535
1195	Capital	CENTRO PÚBLICO	45	2	40	2			1	2		Externa		N	432.122	11.1579	443.54	11.8229	389.769	10.4694	60.6027	60.625	50.6836	60.7759	43.4375	34.6591											460.501	19.2969	460.032	17.9057	446.633	14.8931	494.554	18.4506	-1.30	-1.89		506.979	404.063
1196	Norte	CENTRO PRIVADO	38	2	48	3	51	3	2		2	Interna	Interna	N	539.722	14.6391	548.983	10.9634	569.762	12.4347	72.2222	83.4259	77.1701	79.7893	75.1429	73.7662	541.13	8.70681	568.657	10.1306	520.31	7.18973	519.888	13.2141			551.666	12.377	552.051	11.7628	511.564	12.3818	507.531	11.4715	1.32	1.03	0.91	553.926	549.209
1197	Norte	CENTRO PRIVADO	49	3	34	2	29	1				No participa	No participa	N
1198	Norte	CENTRO PRIVADO	15	1	15	1	21	1	2	2	2	Interna	Externa	N	577.671	19.1918	604.888	10.2164	572.525	19.1383	81.9048	85.3333	91.875	84.8276	76.6667	73.9394	485.022	12.1927	527.529	14.6335	458.354	19.0442	485.824	16.4618			548.488	17.9794	616.423	23.4888	610.783	30.4506	509.895	20.3598	1.38	1.25	1.42	566.583	503.252
1199	Sur	CENTRO PÚBLICO	76	3	48	2			2	2		Interna		N	421.706	11.2388			423.429	12.178	54.8186	61.1828	35.2679		49.5238	42.0635											459.285	18.2632	411.504	14.5557	443.809	12.1263	444.167	14.3028	-1.77	-2.19		483.879	421.45
1200	Capital	CENTRO PRIVADO	78	3	73	3	84	3	2	2	2	Externa	Externa	S	535.488	9.05807	636.08	8.65889	669.285	8.80701	86.5079	69.6804	89.2123	91.8281	92.0833	87.2475	523.6	9.40753	532.007	8.88644	537.025	10.1019	507.008	8.57548			518.582	9.72263	540.804	8.8017	514.869	9.49441	487.144	10.6652	1.05	0.67	1.26	526.633	511.769
1201	Sur	CENTRO PÚBLICO	48	2	50	2			2	2		Interna		N	448.698	11.5457	450.821	11.2419	439.43	10.5027	63.0682	63.7121	51.3494	63.7147	58.4091	42.9752											454.168	15.3075	421.165	14.3364	456.553	13.4354	486.912	14.0346	-0.52	-0.19		480.835	420.483
1202	Capital	CENTRO PRIVADO	58	2	54	2	58	2	1	2	2	Externa	Externa	S	551.86	11.0655	574.289	12.9629	584.474	11.8629	76.17	83.9655	76.1853	85.5529	79.4828	74.2947	555.648	11.6708	510.404	10.5919	556.184	13.0098	532.507	14.8473			527.964	13.0175	488.271	7.19721	538.519	13.4424	510.228	13.5091	0.88	1.22	0.59	534.489	522.744
1203	Capital	CENTRO PRIVADO	76	3	72	3	65	3	1	1	2	Externa	Externa	S	528.075	7.8406	572.479	8.84323	615.885	9.02898	74.7374	79.9502	78.0331	86.5112	84.4776	80.9362	458.096	13.3537	468.293	10.3796	419.3	12.4389	468.683	10.4836	378.638	72.9238	445.756	9.09692	480.852	6.97773	448.265	11.4475	450.84	11.4471	0.67	0.93	0.66	470.618	424.549
1204	Sur	CENTRO PRIVADO	70	3	77	3	60	2	1	1	2	Interna	Interna	S	512.83	9.31978	510.072	7.41471	544.29	8.50314	72.6708	76.3285	66.1685	76.2619	72.6087	67.9842	558.252	6.50558	514.297	8.98371	532.206	6.95446	514.677	10.8865	559.068	21.3337	511.554	9.50065	509.057	8.21083	524.744	11.0259	475.001	7.92351	1.00	0.85	0.17	511.554
1205	Capital	CENTRO PRIVADO	137	5	135	5	133	5	1	1	2	Externa	Externa	S	459.377	7.47252	468.007	6.67934	451.465	7.00801	63.2337	67.2093	61.4014	61.5878	54.7287	48.2382	503.278	5.68232	530.383	6.82186	473.27	7.74942	487.524	7.22164	483.928	17.2557	462.485	8.05605	520.307	7.1397	496.679	8.63611	447.867	8.97931	0.78	0.59	0.21	478.418	444.462
1206	Este	CENTRO PÚBLICO	62	3	48	2			2	2		Externa		N	450.16	12.7044	439.632	7.58528	434.63	10.9232	59.2208	67.4545	41.6477	68.3386	52.037	44.5286											538.79	13.4281	441.993	10.1813	481.262	12.3283	526.96	14.8578	-0.47	-0.62		566.16	519.241
1207	Capital	CENTRO PRIVADO	85	4	120	5	160	5	2	2	2	Externa	Externa	N	526.031	9.70493	533.647	8.12638	566.049	10.0882	70.568	81.004	65.3614	86.0823	75.2439	71.4523	546.298	3.66528	580.359	3.62975	604.184	6.68988	519.589	6.91291			552.785	7.55674	558.062	4.86951	537.324	8.18308	539.03	8.46302	1.66	1.61	1.66	579.093	518.887
1208	Sur	CENTRO PÚBLICO	53	2	46	2			2	2		Externa		N	429.013	15.3086	397.167	8.60512	414.104	12.5482	57.5	60.9524	31.4732	57.8638	50.5	38.9773											435.77	15.8363	426.715	15.5948	424.001	12.6929	447.737	14.0332	-0.63	-0.37		457.25	407.131
1209	Sur	CENTRO PÚBLICO	51	2	52	2			2	2		Interna		N	435.888	11.6218	403.386	13.6024	426.489	12.4232	57.0536	64.8333	34.2188	58.7091	52	41.9318											458.856	21.0869	414.454	12.4157	425.648	12.5488	430.533	15.4443	-0.99	-0.68		513.868	427.007
1210	Sur	CENTRO PÚBLICO	14	1	14	1			2	2		Interna		N	603.313	23.9692	552.846	13.0065	641.425	13.117	82.1429	90.2564	85.5769	74.2706	84.6154	87.7622											577.416	32.78	542.732	10.5075	557.591	37.1331	654.457	19.125	0.13	-0.55		547.865	621.744
1211	Este	CENTRO PRIVADO	23	1	27	1			2	2		Interna		S	560.713	14.6582	578.65	8.58467	656.799	10.451	85.3571	78.6667	80.3125	90	87.5	89.3182	510.764	9.94941	462.382	11.4084	506.635	14.9798	501.453	19.1253	526.967	20.8083	507.566	18.0867	510.507	15.9645	604.023	19.442	501.363	18	-0.83	-0.47		510.84	504.293
1212	Sur	CENTRO PÚBLICO	52	2	48	2			1	1		Interna		N	456.13	15.5204	552.616	7.95991	477.758	11.885	64.0528	64.4928	77.3777	82.3838	60.4348	53.5573											498.075	11.5305	527.63	15.1341	453.632	12.7866	526.458	9.77627	-0.63	-0.60		503	490.833
1213	Capital	CENTRO PRIVADO	107	4	111	4	97	4	1	1	2	Externa	Externa	S	510.174	8.2732	536.756	7.87492	534.927	7.07812	70.423	77.0227	75.5461	76.4312	71.4563	65.8429	527.494	5.5172	528.222	9.85479	523.534	9.09311	519.095	11.6013			512.764	9.35037	536.863	6.95129	531.439	8.20622	502.427	8.33377	1.33	1.54	1.41	537.476	486.653
1214	Norte	CENTRO PÚBLICO	70	3	48	2			1	1		Interna		N	445.149	8.99857	490.797	7.33329	436.506	8.81477	60.034	65.8201	67.5595	66.2835	53.0159	44.3723											508.123	11.0124	542.665	7.70796	474.842	11.3185	481.167	11.9705	0.44	0.51		515.641	501.231
1215	Sur	CENTRO PRIVADO	26	1	29	1	29	1	2	2	2	Interna	Interna	S	432.764	21.4223	361.8	25.5214	453.957	21.2882	62.406	58.4211	30.4276	47.9129	60	46.4646	418.713	61.7216	392.717	31.642	385.402	41.0797	373.91	48.1088	448.482	51.8155	531.413	19.4198	404.418	13.8736	473.417	15.9856	491.069	15.0868	-1.95	-1.72	-3.12	559.039	506.299
1216	Capital	CENTRO PÚBLICO	48	2	48	2			1	1		Externa		N	491.348	14.2221	559.826	11.3021	550.383	13.656	68.2724	72.7907	83.6483	76.4234	71.9048	69.1558											544.273	15.8359	533.592	8.56621	536.17	13.3913	560.025	13.6513	0.96	1.20		591.789	503.41
1217	Capital	CENTRO PRIVADO	68	3	66	3	68	3	2	2	2	Externa	Externa	S	480.402	11.0879	577.772	14.0151	497.054	10.1705	70.3256	67.6961	78.2629	81.5416	70.7353	55.2139	503.458	10.4468	480.981	10.4435	507.229	10.2529	475.213	13.2909			498.504	9.25745	430.557	7.18796	503.264	12.0965	536.418	12.0955	-0.75	0.16	-0.10	508.641	480.435
1218	Capital	CENTRO PÚBLICO	75	3	69	3			1	2		Externa		N			471.058	8.34574	456.629	9.91552	65.3727	78.6275	58.1696	65.5172	60.5714	46.4935											532.777	17.7916	466.877	14.2868	453.767	12.0702	511.236	15.0647	0.18	0.15		559.327	510.652
1219	Este	CENTRO PÚBLICO	105	4	28	1			1	1		Externa		N	516.995	7.59574	519.408	6.78237	527.583	8.41052	67.2741	82.8231	67.602	78.2899	77.1717	59.4582											538.341	16.6602	554.579	12.2137	531.952	17.0098	523.964	16.4693	0.47	1.48		542.475	535.909
1220	Capital	CENTRO PRIVADO	27	1	28	1	26	1	2	2	2	Externa	Externa	S	480.493	18.3086	476.082	19.994	533.991	18.1887	76.7857	62.2222	50.1736	75.0958	76.6667	62.6263	591.3	14.1004	553.226	13.4567	497.761	14.8798	593.457	19.8491	607.929	9.44064	498.924	11.3291	547.118	15.8378	630.41	13.6177	652.68	11.7089	-1.33	-1.68	-1.62	516.876	475.587
1221	Capital	CENTRO PRIVADO	101	4	96	4	109	4	2	2	2	Externa	Externa	N	534.211	7.08024	550.509	7.8932	513.483	6.98219	72.4227	83.1959	78.4149	77.5684	69.2708	60.7955	535.227	4.12913	605.008	6.13481	562.813	6.87687	559.211	8.84823			586.365	7.9779	577.436	7.93844	556.901	11.0404	513.312	9.0746	1.19	1.31	1.31	587.423	494.392
1222	Capital	CENTRO PRIVADO	15	1	27	1	22	1	2	2	2	Externa	Externa	S	505.131	28.2194	524.151	28.2873	490.402	34.1281	62.7976	81.3889	57.8125	87.3563	70.8333	52.6515	490.311	13.0944	449.597	18.0953	509.83	16.7173	448.761	15.8787	528.866	21.6507	523.942	15.9249	440.668	14.6899	493.201	17.5981	486.646	20.7413	0.53	-0.20	-1.10	556.82	498.652
1223	Oeste	CENTRO PRIVADO	137	5	144	5	117	4	1	1	2	Interna	Externa	S	459.223	8.10018	497.952	6.3645	478.579	7.48785	64.5903	65.5641	68.101	68.382	59.2248	54.5102	518.672	5.23135	533.554	5.7273	514.722	8.17533	515.218	9.50768			474.928	6.80782	497.748	6.41067	505.085	6.99102	493.717	6.72485	1.21	1.32	0.79	490.577	458.317
1224	Capital	CENTRO PRIVADO	76	3	79	3	75	3	2	2	2	Externa	Externa	S	455.121	9.54656	422.188	11.2952	420.896	10.1798	61.4796	67.2857	45.9239	54.2729	49.8571	41.1688	496.011	7.48148	460.787	9.9824	464.91	9.4995	495.531	12.623	481.479	25.2971	510.954	8.57063	483.025	7.9754	469.027	9.35872	491.541	12.1088	0.16	0.43	0.02	521.947	493.932
1225	Sur	CENTRO PRIVADO	73	3	53	2			1	2		Externa		S	525.131	10.9255	513.276	5.68785	538.45	9.52856	76.6667	74.7111	71.875	72.5517	69.0667	67.5152											483.016	10.9671	473.279	14.0471	466.1	12.3858	451.502	15.2155	0.74	1.14		516.986	457.245
1226	Capital	CENTRO PÚBLICO	18	1	19	1			2	2		Externa		N	428.554	23.1676	457.023	12.8395	400.149	29.1119	54.9107	64.5833	60.9375	56.8966	46.25	36.9318											464.865	37.875	436.328	75.208	362.304	0	512.402	0	-2.01	-2.19		502.74	426.99
1227	Sur	CENTRO PÚBLICO	72	3	52	2			1	1		Interna		N	452.089	10.4707	587.407	11.3606	505.475	10.0392	67.1843	60.1932	80.4801	85.957	68.4058	58.3004											471.555	7.04758	525.634	7.61432	579.238	8.00146	547.443	10.3577	-0.72			474.702	466.001
1228	Sur	CENTRO PÚBLICO	71	3	56	2			1	2		Interna		N	501.223	11.0431	484.378	7.25365	500.574	9.80041	69.6954	75.098	64.7518	65.9736	65.4412	57.5535											523.603	11.129	467.154	10.213	461.138	11.7226	515.437	13.4094	0.54	0.19		563.41	497.479
1229	Capital	CENTRO PRIVADO	27	1	28	1			2	2		Externa		S	637.214	20.0158	610.164	12.2809	672.419	12.5568	86.6758	90.5128	94.351	80.9019	94.6154	87.5874											565.908	13.2826	457.02	6.64915	565.25	20.2381	630.887	14.4722	1.46	1.48		553.277	576.855
1230	Sur	CENTRO PÚBLICO	78	3	55	2			2	2		Interna		N	466.401	9.08494	408.231	7.08375	420.103	10.2588	63.4066	70.1538	36.3942	58.4615	50.6349	40.7648											447.582	14.1053	470.731	13.9296	451.324	11.0152	477.92	11.4419	-0.41	-0.70		447.308	448.087
1231	Sur	CENTRO PÚBLICO	48	2	42	2			2	2		Interna		N	448.532	13.8797	486.943	8.19874	515.787	9.64891	64.2857	62.451	68.6581	63.8945	63.871	64.2229											543.46	19.2476	521.92	14.0747	570.312	14.9881	575.472	14.2817	-1.11	-1.06		575.115	525.134
1232	Sur	CENTRO PÚBLICO	21	1	30	2			2	2		Externa		N	455.706	12.8809	478.808	10.0346	425.933	13.9567	62.415	67.9365	62.0536	66.9951	53.3333	40.9091											500.067	14.3712	359.32	8.00057	425.428	12.8607	464.535	20.3889	-1.60	-1.29		516.336	472.411
1233	Oeste	CENTRO PRIVADO	75	3	71	3	47	2	1	1	2	Interna	Interna	S	577.641	10.052	596.799	11.1312	540.97	7.41883	80.0302	86.1033	80.1496	88.6838	75.7746	66.1332	515.924	11.138	529.943	12.7932	511.202	11.3266	494.857	10.3998			535.4	10.5386	525.609	7.84205	552.966	8.72934	527.82	10.5848	0.96	1.20	0.74	553.316	512.861
1234	Oeste	CENTRO PÚBLICO	46	2	48	2			1	1		Interna		N	471.16	13.5085	475.25	10.0548	444.467	9.24408	63.7066	70.7207	58.0236	68.4995	59.1892	44.1032											449.482	16.2871	508.4	11.5361	462.038	8.45311	486.591	9.34755	-0.42	-0.03		452.066	447.132
1235	Este	CENTRO PÚBLICO	51	2	51	2			1	1		Externa		N	483.913	12.2409	476.998	9.11833	465.02	10.5002	63.8393	74.5139	64.2578	62.3563	58.75	50.5682											502.978	8.42046	593.861	8.42396	539.827	14.6546	520.547	11.2289	-0.51	-0.13		515.049	490.382
1236	Capital	CENTRO PÚBLICO	91	4	84	4			1	1		Externa		N	535.889	9.92149	575.849	11.2719	512.887	7.68159	71.6518	83.125	72.3047	89.8707	67.125	61.3636											525.106	7.14504	574.396	6.13926	548.44	11.6907	523.255	9.53071	0.87	0.73		540.942	512.663
1237	Capital	CENTRO PÚBLICO	54	2	36	2			2	2		Externa		N	434.172	16.5033	338.121	12.0473	384.012	16.3628	49.4048	70.9524	27.3214	36.2069	39.0323	35.9238											398.496	16.9199	358.387	22.4015	376.002	15.8431	432.384	24.9104	-2.18	-2.32		434.65	351.496
1238	Capital	CENTRO PRIVADO	51	2	51	2	59	2	1	1	2	Externa	Externa	S	527.239	11.6379	574.836	13.5789	570.347	12.7177	75.2329	77.971	82.4728	79.6852	80.2174	70.4545	529.075	6.61696	577.501	8.52756	613.713	10.2275	552.333	18.0632			569.81	9.83016	591.568	7.16619	559.888	14.1257	580.376	12.9707	1.04	1.22	0.64	582.487	559.397
1239	Capital	CENTRO PÚBLICO	25	1	37	2			2	2		Externa		N	443.708	16.2913	355.748	27.6284	418.659	29.3118	55.2198	69.7222	31.7308	43.7666	46.6667	42.4242											502.966	18.277	397.206	19.4177	454.017	16.4921	484.392	21.1603	-0.95			544.703	467.649
1240	Sur	CENTRO PÚBLICO	42	2	40	2			2	2		Interna		N	515.917	17.4165	398.04	11.8951	439.922	13.7851	65.6085	82.716	40.1442	49.3369	51.8519	46.1279											424.023	17.9396	436.021	17.9704	474.235	20.278	435.258	22.9539	0.33	-0.45		435.268	406.352
1241	Capital	CENTRO PRIVADO	22	1	25	1	13	1	2	2	2	Externa	Externa	S	397.295	26.0878	388.113	14.4736	459.191	28.6483	56.9328	47.6471	41.9118	42.3935	52.5	50.2841	457.228	20.9863	408.8	25.9241	415.013	30.2937	449.658	20.3788	547.585	18.0066	394.262	17.0656	348	13.7518	331.205	22.4145	367.41	25.3551	-1.20		-2.69	411.318	369.896
1242	Este	CENTRO PÚBLICO	54	2	78	3			2	2		Externa		N	505.76	11.5116	444.323	9.68487	457.37	15.2841	62.535	83.3333	45.4044	67.0723	59.0196	47.4153											553.91	13.1655	487.493	11.3905	445.523	10.2487	505.015	11.3579	0.02	-0.36		575.039	531.417
1243	Capital	CENTRO PÚBLICO	25	1	23	1			2	2		Externa		N	498.43	21.732	453.448	18.2713	531.032	21.9874	65.873	77.5926	58.1597	59.1954	66.6667	66.1616											427.066	42.6093	393.504	14.8716	421.187	21.5667	467.129	22.0419	-0.49	-1.03		449.086	395.609
1244	Capital	CENTRO PRIVADO	53	3	65	3	33	2	2	2	2	Externa	Externa	N	511.134	11.9876	509.804	9.02673	520.509	12.0077	75.6868	72.4183	70.7933	71.618	66.8627	62.9234	566.477	11.6264	579.881	9.77301	546.68	13.6978	532.108	13.3716			502.578	10.1257	614.184	12.1433	493.733	9.4043	510.164	11.0381	1.14	1.33	1.29	522.477	479.933
1245	Oeste	CENTRO PRIVADO	59	3	59	3	91	4	2	2	2	Interna	Interna	N	662.048	15.4472	627.239	12.9414	686.835	7.95496	95.4082	85	85.6585	91.2853	95.1786	89.7727	553.091	6.00137	645.915	5.19814	563.375	4.96635	566.087	7.93126			538.901	11.4566	592.395	13.1427	591.394	11.3488	514.773	8.38742	1.27	1.49	1.48	557.552	515.946
1246	Capital	CENTRO PRIVADO	43	2	33	2	49	2	1	2	2	Externa	Externa	S	506.497	12.9031	500.217	12.4612	480.57	13.2041	69.5122	76.9919	60.2896	76.2826	61.9512	53.9911	505.343	18.5745	483.633	14.6979	557.864	12.1493	484.237	14.542	472.233	23.8234	542.556	18.6306	555.081	18.6002	534.298	21.1996	530.299	17.4525	0.78	0.36	0.89	576.368	498.34
1247	Oeste	CENTRO PRIVADO	17	1	20	1			2	2		Interna		N	427.726	10.2959	515.121	10.2493	348.185	15.9347	55.6548	64.4444	75.2841	68.6782	32.5	27.6515											484.922	27.3716	452.478	24.2767	380.407	21.512	454.462	15.1938	0.89	0.80		489.752	480.696
1248	Oeste	CENTRO PRIVADO	84	3	87	3	101	4	1	1	2	Externa	Externa	S	494.096	8.59697	552.563	7.25245	486.831	7.60957	66.8118	75.6504	78.5061	79.6888	62.0988	55.9484	527.1	5.56871	546.246	7.86573	552.843	9.16003	505.229	9.6615			558.065	8.76601	573.74	8.60173	473.679	8.02432	512.451	10.7125	1.31	1.23	1.14	567.878	547.775
1249	Norte	CENTRO PRIVADO	18	1	25	1			2	2		Interna		S	485.412	21.6165	445.285	11.8838	534.135	22.0401	69.8413	69.6296	42.7083	70.4981	73.3333	64.1414											459.136	23.0292	450.588	19.7351	443.835	13.3437	515.578	21.0779	0.10	-0.06		520.618	366.914
1250	Sur	CENTRO PÚBLICO	48	2	70	3			1	1		Interna		N	510.56	10.5592	484.521	9.00226	474.046	12.2405	70.7143	77.8519	55.2778	76.0153	61.1364	52.1694											494.13	10.2506	492.798	9.54229	506.669	10.0929	461.991	9.20753	-0.17	-0.36		515.551	473.968
1251	Oeste	CENTRO PÚBLICO	40	2	45	2			1	1		Interna		N	514.727	12.939	541.087	7.29795	599.229	10.1797	64.6104	84.7475	61.8371	96.3427	76.9697	81.2672											432.941	13.4112	522.809	16.0701	468.577	13.0771	437.939	15.543	0.56	0.93		465.555	405.762
1252	Este	CENTRO PÚBLICO	52	2	49	2			2	2		Interna		N	499.377	15.4091	455.782	10.6119	494.542	13.9225	65.6146	76.8217	52.4709	64.7153	66.2791	55.3911											520.228	11.5617	495.48	14.4385	553.842	11.5106	570.561	11.8459	0.76	0.80		526.517	509.221
1253	Norte	CENTRO PÚBLICO	21	1	21	1			1	1		Externa		N	503.527	11.8039	452.982	18.5103	447.053	18.8277	55.9524	90.7407	46.5278	70.6897	59.4444	44.9495											449.961	14.8483	546.039	16.4097	467.39	18.9424	484.246	17.2654	-0.86	-0.07		444.678	461.408
1254	Capital	CENTRO PRIVADO	42	2	43	2	55	3	2	2	2	Externa	Externa	S	469.167	13.8901	411.072	9.5	430.088	13.0052	61.2245	72.0635	43.3036	52.4631	54.0476	42.7489	473.757	15.1614	473.212	14.5035	533.152	17.0764	481.193	18.4577	489.756	40.0817	491.217	10.9139	541.494	19.4812	544.32	13.6662	527.284	14.8477	0.31	-0.11	0.27	527.22	465.715
1255	Oeste	CENTRO PRIVADO	114	4	117	4	103	4	2	2	2	Interna	Interna	S	551.076	7.01055	532.655	6.01307	578.449	6.33609	78.271	82.1495	74.7079	76.5066	78.4762	74.9784	512.314	7.58215	561.816	6.9611	506.401	6.55286	539.932	9.50533			520.853	7.50588	518.18	6.28411	534.911	8.25702	570.506	6.01451	1.39	1.33	1.23	541.917	499.418
1256	Capital	CENTRO PÚBLICO	51	2	45	2			2	2		Externa		N	499.917	11.5904	431.541	9.98527	493.188	13.6232	66.8254	77.8261	43.1386	62.7436	65.2273	56.1983											491.599	18.5294	465.337	15.2158	505.594	22.0522	501.461	19.0302	0.71	1.34		553.081	443.483
1257	Capital	CENTRO PRIVADO	53	2	50	2	55	2	1	2	2	Externa	Externa	S	525.048	15.5428	531.693	15.6872	583.277	12.9132	76.8669	74.186	73.8095	72.4138	80	74.4186	470.462	10.5273	450.177	12.4787	441.044	11.868	450.815	12.577	494.683	58.9409	534.941	14.7957	443.74	12.1938	488.326	15.898	480.775	15.2259	-0.52	0.00	-0.53	551.306	515.302
1258	Sur	CENTRO PÚBLICO	42	2	24	1			2	2		Externa		N	476.298	16.2348	431.91	9.23386	447.793	14.6874	63.5913	71.4815	43.0556	62.6437	54.8571	47.013											465.13	26.4214	461.191	20.0387	502.656	18.193	482.682	20.0656	-0.20	0.57		459.506	469.219
1259	Norte	CENTRO PÚBLICO	52	2	37	2			1	1		Interna		N	487.672	12.5434	455.525	9.92079	464.468	9.07034	65.1042	74.7222	55.4688	61.9253	61.25	49.2424											460.502	14.4929	513.53	13.4353	434.721	11.1243	443.494	12.4127	-0.77	-0.70		491.835	434.116
1260	Capital	CENTRO PÚBLICO	52	2	43	2			2	2		Externa		N	481.216	12.1729	415.966	8.22412	480.687	11.3642	61.1702	76.7376	37.1676	61.4087	67.0213	51.6441											515.87	11.2753	449.035	10.851	492.98	14.1877	522.262	14.3558	-0.58	-0.05		523.395	510.397
1261	Capital	CENTRO PRIVADO	28	1	25	1	25	1	2	2	2	Externa	Externa	S	482.586	11.2311	503.726	16.576	492.07	16.7219	69.9405	70.5556	61.0677	77.0115	65	56.0606	465.774	11.1986	466.273	14.9746	563.026	13.0503	662.777	17.2344			419.84	15.6368	435.997	16.6786	450.918	18.1657	470.207	25.2329	0.99	0.20	-0.14	453.531	406.363
1262	Capital	CENTRO PÚBLICO	52	2	54	2			2	2		Externa		N	513.553	16.4864	551.491	13.4471	580.245	15.8396	73.0836	73.6585	79.3445	76.2826	76.3415	73.7251											490.307	11.6385	444.438	12.1419	435.599	10.0881	483.304	14.811	0.14	-0.85		509.798	474.714
1263	Sur	CENTRO PÚBLICO	36	2	36	2			2	2		Externa		N	555.885	15.728	555.218	19.8773	570.877	14.9098	74.6173	85.9524	76.6741	77.5862	80.7143	71.1039											536.711	21.1005	509.233	22.4304	477.327	18.0769	486.862	20.8578	-0.17	0.80		573.869	493.836
1264	Sur	CENTRO PRIVADO	28	1	29	1	27	1	2	2	2	Interna	Externa	S	501.878	14.3	479.663	19.0946	467.751	22.8723	63.8889	81.358	48.9583	77.7778	59.2593	50.8418	501.05	8.95841	557.912	12.7253	560.515	21.3448	554.686	17.1126	607.875	41.0131	469.124	16.9867	487.156	16.3769	501.387	17.821	498.436	17.8974	0.36	0.51	-0.28	502.593	430.506
1265	Sur	CENTRO PÚBLICO	68	3	71	3			2	2		Interna		N	533.653	11.6353	471.494	12.1916	488.556	8.93033	67.6304	86.5054	58.871	64.7091	64.0323	55.5718											469.239	8.59588	452.346	11.0259	493.96	10.1555	502.286	9.73989	0.88	0.48		465.452	472.5
1266	Capital	CENTRO PÚBLICO	45	2	40	2			2	2		Externa		N	436.297	13.6834	371.247	13.7426	431.462	14.848	58.3333	63.5185	25.9549	53.1609	50.5556	44.1919											443.69	11.5909	412.382	14.5198	486.709	21.1339	483.089	19.8223	-1.91	-1.55		454.147	436.718
1267	Capital	CENTRO PRIVADO	22	1	25	1			1	1		Externa		S	564.956	23.669	510.011	12.7662	570.106	12.1555	84.2857	77.1667	73.125	69.1379	83	71.1364											509.737	15.4683	558.61	11.2084	546.112	13.6583	559.188	17.9581	-0.76	-0.16		530.504	485.195
1268	Sur	CENTRO PÚBLICO	74	3	76	3			2	2		Interna		N	457.746	10.1679	396.889	8.73962	437.542	9.96585	62.2449	67.3118	38.9617	51.168	53.1746	44.8773											451.117	10.5002	439.599	10.3412	439.858	8.48757	425.587	9.94949	-0.59	-0.80		475.225	427.01
1269	Sur	CENTRO PÚBLICO	49	2	42	2			2	2		Interna		N	428.574	14.1841	434.314	10.054	466.922	9.99502	63.0435	56.0145	48.5734	58.3208	61.087	50.0988											501.861	10.4692	451.299	13.7113	469.043	11.7086	482.35	13.5864	0.00	-0.20		512.484	488.407
1270	Sur	CENTRO PÚBLICO	45	2	47	2			2	2		Interna		N	565.022	14.1455	480.539	9.00508	558.066	11.7932	77.7381	85.8889	51.875	78.7356	79	69.0909											595.209	18.7562	564.933	11.87	525.188	14.6092	577.778	17.4988	-0.47	-0.03		663.977	560.825
1271	Capital	CENTRO PRIVADO	75	3	77	3	65	3	1	2	2	Externa	Externa	S	485.874	12.4674	505.675	9.58466	432.471	8.03721	65.0579	72.6027	66.4696	71.4352	55.9722	41.8561	512.086	11.5935	461.251	13.2255	490.685	12.9803	440.171	21.4529	468.903	21.3868	546.065	10.3037	528.315	12.4401	474.78	9.9533	532.672	12.3787	0.38	0.25	-0.02	560.147	530.374
1272	Este	CENTRO PÚBLICO	24	1	34	2			2	2		Interna		N	470.335	15.8515	407.399	12.5908	474.493	12.1604	69.4099	65.5072	45.2446	48.7256	66.5217	50.1976											455.381	16.8574	355.22	12.6894	453.356	11.6879	441.668	17.8282	0.14	-0.70		479.67	436.206
1273	Sur	CENTRO PÚBLICO	44	2	38	2			1	1		Interna		N	523.512	18.9393	560.347	15.4371	523.366	11.0679	81.5637	68.1481	74.2399	83.9702	73.6111	61.4899											523.769	13.2385	541.202	14.2185	590.144	14.6964	620.317	13.5996	0.13	0.32		552.031	503.986
1274	Este	CENTRO PÚBLICO	51	2	49	2			1	1		Interna		N	475.722	12.8916	503.121	9.41281	405.617	9.95128	59.7321	76.5	63.5156	76.0345	49.2308	36.7133											355.604	13.291	450.204	14.171	453.755	10.1992	443.847	11.6911	-0.81	-1.06		379.845	331.364
1275	Norte	CENTRO PÚBLICO	42	2	47	2			2	2		Interna		N	502.654	14.3829	427.762	9.7496	500.423	15.6839	66.5899	74.086	42.8125	61.6092	66.7742	54.6921											444.78	15.2726	412.184	16.4151	420.036	28.2	450.476	16.5762	0.50	0.20		436.501	449.163
1276	Este	CENTRO PÚBLICO	72	3	90	4			2	2		Interna		N	433.609	12.5557	373.36	8.86562	454.865	9.02703	63.2196	56.8657	29.8974	49.8199	55.6716	48.9824											461.582	12.1022	394.865	11.533	414.968	7.44232	440.275	8.97419	-0.65	-0.24		503.83	414.768
1277	Sur	CENTRO PÚBLICO	44	2					1					N	489.396	15.8423	572.526	14.6132	506.265	15.2451	73.6063	65.8537	73.0945	89.1505	66.3415	58.7583																			0.70
1278	Sur	CENTRO PÚBLICO	71	3	83	3			2	2		Interna		N	577.037	11.3096	513.02	10.0747	519.275	8.3877	74.0938	90.7463	70.1493	70.6639	72.8358	60.6513											544.228	12.01	501.851	11.9851	519.944	11.4637	545.215	11.479	0.37	0.35		574.031	504.181
1279	Capital	CENTRO PRIVADO	27	1	27	1	26	1	1	2	2	Externa	Externa	S	509.833	20.2556	492.385	12.6917	500.321	14.1427	68.4783	77.8261	57.8804	77.0615	64.5455	58.8843	547.275	10.9515	485.431	14.226	517.366	16.5985	444.05	25.8347	503.633	53.9299	520.196	13.2001	428.663	11.7418	426.856	12.0509	470.237	22.0524	-0.47	-0.68	0.12	522.027	514.704
1280	Oeste	CENTRO PÚBLICO	19	1	27	1			2	2		Interna		N	428.293	18.3242	420.238	23.2676	469.563	21.2188	65.3061	54.7619	45.5357	55.4187	56.4286	53.2468											505.036	24.2074	477.327	22.0963	509.748	22.9788	493.15	18.9821	-1.28	-0.67		576.959	439.651
1281	Oeste	CENTRO PÚBLICO	51	2	48	2			2	2		Interna		N	512.14	11.0575	486.768	6.45284	462.92	10.5948	66.5873	81.8519	62.3611	70.6513	57.1111	50.7071											465.169	13.0078	430.875	13.3913	445.787	9.6009	426.026	12.1997	0.88	0.86		471.266	462.121
1282	Este	CENTRO PÚBLICO	20	1	25	1			2	2		Interna		N	423.891	19.6084	382.237	9.41713	428.02	21.3762	57.6923	59.7436	27.8846	53.5809	49.2308	43.7063											496.695	15.1124	363.717	17.4827	440.067	26.019	489.871	25.7054	-2.91	-1.70		524.375	476.924
1283	Oeste	CENTRO PRIVADO	52	2	52	2	59	2	2	2	2	Externa	Interna	S	439.817	12.2819	470.74	10.1093	484.695	10.66	62.9738	60.6	59.5625	65.1724	67.7551	52.4119	511.401	9.39741	510.886	9.6549	494.754	7.91577	533.365	12.5391	533.304	12.118	486.043	12.3339	494.825	11.718	522.793	12.3472	535.706	11.7953	0.91	1.10	0.57	506.909	468.387
1284	Capital	CENTRO PÚBLICO	48	2	52	2			1	1		Externa		N	571.209	13.478	556.401	8.70644	547.785	14.9191	75.2232	88.125	83.2682	76.5805	70.8333	68.2765											482.492	13.8687	610.029	9.85829	534.719	17.012	510.504	14.0143	1.49	0.53		530.656	451.418
1285	Capital	CENTRO PÚBLICO	31	2	21	1			1	1		Externa		N	496.209	23.9889	464.085	18.5399			70.0893	71.7778	47.7083	73.4914	74.6667	63.3333											516.915	25.5363	538.371	20.7775	497.807	24.8636	488.211	26.9329	-0.48	-0.18		584.279	464.521
1286	Capital	CENTRO PÚBLICO	51	2	36	2			2	2		Externa		N	367.73	12.6189	361.323	6.74935	403.918	13.5444	51.5679	44.2276	21.875	50.799	49.5	36.7045											498.093	21.8932	501.356	15.67	505.164	18.317	505.05	15.6227	0.22	0.10		571.121	459.657
1287	Norte	CENTRO PRIVADO	48	2	46	2	50	2	2	2	2	Interna	Externa	N	499.928	11.6896	541.829	8.7867	524.112	12.8693	68.7888	75.942	75.9511	79.6102	69.5556	63.4343	558.429	7.29819	628.51	7.33682	616.4	12.1544	532.582	13.2372			559.743	11.6233	506.811	9.41432	524.599	14.1122	510.932	11.9349	1.13	1.28	1.17	559.743
1288	Sur	CENTRO PÚBLICO	115	5	67	3			2	2		Interna		N	460.621	7.61246	473.529	6.30159	458.838	7.08719	62.3874	68.6186	56.9538	68.5927	59.7273	48.4298											433.724	12.9204	472.979	11.4514	445.932	10.4095	466.766	10.7375	0.32	0.43		456.727	412.204
1289	Este	CENTRO PÚBLICO	52	2	52	2			2	2		Interna		N	478.09	14.5545	377.661	7.60985	438.44	10.7544	63.4498	66.5957	30	50.1916	50	43.5203											479.257	11.4551	396.795	8.1386	504.573	14.7758	508.236	13.1249	-1.88	-1.29		493.514	467.376
1290	Sur	CENTRO PRIVADO	82	3	78	3	81	3	2	2	2	Interna	Interna	S	658.713	11.6362	613.9	9.36822	688.443	13.1129	91.5505	88.6992	85.0229	89.7393	91.3415	86.2528	535.556	5.27291	521.09	6.53522	560.475	9.58447	598.163	7.27944	580.961	16.3467	557.558	11.7419	564.134	10.7802	596.562	10.1073	610.699	10.2166	0.79	0.43	-0.01	586.042	521.062
1291	Capital	CENTRO PRIVADO	78	3	69	3	80	3	2	2	2	Externa	Externa	S	560.083	8.79516	517.364	8.58777	553.042	9.38575	77.9082	84.9758	73.5507	70.6897	73.4286	69.8052	530.996	5.42767	538.549	8.59715	511.335	7.28305	493.052	12.5436	594.991	27.31	552.393	13.8497	454.641	8.5428	520.719	10.6503	492.652	11.8814	0.68	0.83	0.59	574.435	539.168
1292	Sur	CENTRO PÚBLICO	49	2	47	2			1	1		Interna		N	418.564	14.1556	472.753	13.2503	403.733	11.3618	55.3571	59.3939	53.7642	68.1445	43.4091	39.1529											491.025	18.0793	577.475	15.6771	438.764	12.0784	467.835	16.3474	0.44	0.24		567.931	428.767
1293	Este	CENTRO PÚBLICO	13	1	17	1			2	2		Externa		N	441.708	28.8771	410.884	16.2096	363.572	17.1099	54.0816	68.0952	34.1518	61.33	35	30.8442											467.746	63.6612	362.162	52.3745	473.937	21.9825	476.277	51.3933	-0.94			553.377	382.116
1294	Sur	CENTRO PRIVADO	43	2	51	2	57	2	2	2	2	Interna	Interna	N	535.961	13.4553	565.911	16.0908	625.92	12.3949	82.7243	72.5581	72.3837	86.0465	91.3953	79.0698	545.9	5.00456	557.794	7.82481	606.977	9.30387	512.544	7.43633	678.13	32.7897	534.978	11.2239	517.572	9.4723	581.89	12.0249	560.165	7.54437	0.78	0.23	-0.06	546.615	519.639
1295	Capital	CENTRO PRIVADO	58	2	50	2	52	2	2	2	2	Externa	Externa	S	469.028	10.7842	446.905	9.66011	468.208	10.8656	65.7682	68.6538	54.3269	57.8399	56.9811	51.9726	492.271	12.478	487.61	13.6055	475.185	13.7936	515.261	12.3085	551.185	31.3919	488.42	10.8942	451.21	8.81077	503.006	13.3454	522.409	13.7485	0.30	0.45	-0.21	507.08	472.87
1296	Este	CENTRO PÚBLICO	76	3	75	3			2	2		Interna		N	475.941	12.8926	451.986	11.2388	460.494	10.9	64.0231	71.0294	52.6586	60.497	54.8529	50.869											428.726	13.2171	436.481	12.2515	458.757	8.62328	439.195	11.9722	-0.71	-1.06		472.939	396.709
1297	Oeste	CENTRO PÚBLICO	34	2	25	2	23	2	2	2	2	Externa	Externa	N	556.186	13.5652	519.158	14.4287	500.516	17.4146	72.619	88.3838	65.625	77.8474	61.5152	58.5399	187.007	42.8752	340.894	34.0073	545.702	21.6207	418.806	58.9386			590.603	9.45538	551.127	14.7403	473.823	13.2597	539.973	20.6475	1.35	1.38	1.60	594.157	584.284
1298	Capital	CENTRO PRIVADO	100	4	101	4	105	4	2	2	2	Externa	Externa	S	490.296	8.55945	523.231	5.28023	538.419	6.65781	74.814	66.4931	71.5495	76.9756	72.1875	66.8087	534.775	5.65415	534.111	4.40773	559.488	8.88893	547.504	9.30708			512.116	8.8085	561.421	5.7412	578.696	10.3271	548.307	9.11479	1.25	1.37	1.24	537.903	492.998
1299	Capital	CENTRO PRIVADO	60	2	50	2	26	1	1	2	2	Externa	Externa	S	627.262	9.27704	552.069	9.20362	608.057	8.72801	84.3506	93.5152	75.2315	83.1348	85.7407	78.8721	495.996	12.7897	505.964	15.1431	481.054	14.5461	464.378	21.2162	550.214	23.8883	473.271	10.7085	537.799	12.3574	481.038	14.4035	501.753	15.8839	0.35	-0.22	-0.83	480.698	466.958
1300	Capital	CENTRO PRIVADO	24	1	18	1	11	1	1	2	2	Externa	Externa	S	488.895	16.6615	514.944	15.3945	494.129	14.4262	71.131	69.8611	61.4583	81.7529	63.75	57.197	537.623	15.858	580.361	35.2513	574.525	17.9405	547.037	19.336			449.041	22.1194	467.591	18.5225	492.445	23.3519	494.039	30.1118	1.15	0.73	2.14	513.345	413.966
1301	Capital	CENTRO PRIVADO	22	1	21	1	17	1	2	2	2	Externa	Externa	S	469.806	21.2222	457.697	19.8124	455.946	18.9871	66.7857	67.1667	46.7188	70.1724	61	47.0455	522.64	18.092	541.719	20.9899	454.309	20.1039	464.083	15.4363			506.74	15.7928	471.027	19.2921	465.015	17.1704	478.382	19.0758	-1.64	-1.42	-1.61	546.547	493.471
1302	Sur	CENTRO PÚBLICO	81	3	28	1			1	1		Externa		N	497.556	10.3311	526.979	10.5032	583.768	12.0608	69.3738	73.5648	78.0382	66.9816	76.9014	74.3278											495.368	21.775	474.51	17.0381	433.413	18.9532	441.794	20.4919	0.36	0.45		505.091	490.506
1303	Capital	CENTRO PRIVADO	114	4	115	4	122	4	1	2	2	Externa	Externa	S	579.623	7.00588	580.239	5.70992	619.946	9.5786	80.4072	87.2222	87.7315	80.1086	80.6481	80.9343	504.654	8.47189	495.321	7.32725	469.386	8.20535	510.556	8.37845			555.824	6.40301	502.913	8.90874	543.594	8.85497	534.823	8.53919	0.62	0.66	0.36	584.985	537.267
1304	Capital	CENTRO PRIVADO	78	3	58	2	47	2	2	2	2	Externa	Externa	S	510.233	10.3755	540.663	6.05702	585.13	11.7435	75	72.4324	78.5473	76.794	81.2162	72.6658	512.324	8.39893	496.799	12.039	496.222	13.0756	525.454	18.3998	536.459	19.5025	465.676	9.67291	440.25	11.3567	461.85	10.2716	455.679	11.6593	0.53	0.86	0.31	490.727	431.911
1305	Este	CENTRO PÚBLICO	61	3	44	2			2	2		Interna		N	484.905	12.6671	433.543	13.6445	494.312	13.3664	67.791	70.9259	43.9236	61.8135	63.3333	56.4815											406.444	15.8153	373.184	15.2733	415.963	13.1057	457.802	12.6693	0.58	-0.21		442.683	394.914
1306	Sur	CENTRO PÚBLICO	51	2	42	2			1	1		Interna		N	470.321	12.0044	498.794	10.7237	442.98	9.23159	62.5744	71.875	63.0208	73.1322	55.625	45.2652											491.416	15.0094	551.502	11.3817	488.993	14.5987	483.383	11.0577	-0.81	-0.77		518.219	469.487
1307	Este	CENTRO PÚBLICO	76	3	64	3			1	1		Interna		N	483.17	11.7517	548.369	10.8494	519.501	10.9958	65.8954	71.5493	70.6696	82.3153	74.2857	59.2857											523.421	13.6139	568.913	10.6177	486.825	14.1973	534.406	12.911	-0.65	-0.27		546.946	488.646
1308	Sur	CENTRO PÚBLICO	99	4	75	3			2	2		Externa		N	461.808	8.95467	431.778	5.96205	417.008	8.84409	57.9545	72.6894	30.3267	76.9984	51.6279	39.6934											455.828	9.74639	428.003	11.044	496.042	10.5509	486.806	12.3537	-0.01	0.25		483.889	434.593
1309	Capital	CENTRO PÚBLICO	100	4	100	4			2	2		Externa		N	478.86	12.2346	473.36	9.28284	461.94	8.90115	65.1993	69.6124	55.625	68.357	59.7674	48.9429											498.361	17.1498	482.104	15.0109	529.453	10.5128	537.208	10.3038	-0.32	0.06		545.981	453.314
1310	Sur	CENTRO PÚBLICO	27	1					1					N	517.595	14.032	463.97	12.8016	519.424	9.95503	74.4505	76.6667	64.7837	56.6313	73.6	60.9091																			0.05
1311	Oeste	CENTRO PRIVADO	3	1	6	1						No participa		N
1312	Norte	CENTRO PRIVADO	18	1	15	1						No participa		N
1313	Capital	CENTRO PÚBLICO	99	4					1					N	540.365	6.93915	517.905	6.31518	496.311	7.97081	68.8616	88.4028	72.7865	72.4497	62.5532	58.559																			0.72
1314	Oeste	CENTRO PRIVADO	26	1					2					N	477.902	14.3902			472.053	13.7641	64.8571	72.5333			57.2	53.4545																			1.67
1315	Oeste	CENTRO PRIVADO	19	1	13	1						No participa		N
1316	Oeste	CENTRO PRIVADO	21	1	43	2						No participa		N
1317	Norte	CENTRO PRIVADO	52	3	53	2						No participa		N
1318	Oeste	CENTRO PRIVADO	66	4					1					N	482.326	9.67969	538.209	11.3243	398.941	9.47813	64.2299	74.5833	77.1825	73.1681	39.0323	39.5894																			1.29
1319	Sur	CENTRO PÚBLICO	152	6					1					N	467.922	6.39126	503.388	4.80858	445.221	5.93807	64.5254	69.5946	66.401	72.9229	55.1007	46.2172																			-0.29
1320	Norte	CENTRO PRIVADO	51	3	52	2						No participa		N
1321	Capital	CENTRO PRIVADO	18	2	39	4						Externa		N																							391.246	47.0848	321.671	34.1196	408.992	28.0434	470.539	25.6698		1.09		387.962	392.653
1322	Oeste	CENTRO PRIVADO	13	1										N
1323	Oeste	CENTRO PRIVADO	93	4	75	3						No participa		N
1324	Sur	CENTRO PÚBLICO	25	1					1					N	456.526	12.3323	477.437	14.5086	426.902	16.7192	62.5776	67.971	55.5707	71.2144	51.7391	42.0949																			-0.49
5001	Sur	CENTRO PÚBLICO					134	4			2		Interna	N													505.716	16.2879	435.027	16.4397	498.541	25.5548	469.152	14.259	392.363	65.6213											-0.26
5002	Capital	CENTRO PÚBLICO					99	4			1		Externa	N													399.012	20.1094	441.517	14.6588	401.274	15.3139	466.347	14.1045													0.20
5003	Este	CENTRO PÚBLICO					135	5			1		Externa	N													310.122	17.0856	404.551	13.1923	407.108	10.9419	467.614	11.5009	466.926	37.6266											-0.29
5004	Sur	CENTRO PÚBLICO					64	2			2		Externa	N													264.118	34.0542	327.018	16.6115	364.51	21.253	459.949	18.0167	373.509	50.7127											0.77
5005	Capital	CENTRO PÚBLICO					108	4			2		Externa	N													530.092	9.2946	488.501	10.8008	495.896	12.6809	519.208	16.2234	451.562												-0.21
5006	Este	CENTRO PÚBLICO					118	4			2		Externa	N													501.026	9.76631	492.695	10.2581	491.709	8.23261	536.297	9.74182	517.661	23.7706											0.51
5007	Este	CENTRO PÚBLICO					76	3			2		Interna	N													500.072	13.9905	449.743	9.32674	477.256	11.6337	452.655	10.2672	523.277	19.6284											-1.06
5008	Sur	CENTRO PÚBLICO					133	5			1		Interna	N													533.323	6.39997	567.038	8.62543	547.952	6.1796	510.786	6.32688													0.63
5009	Sur	CENTRO PÚBLICO					123	4			2		Externa	N													522.064	7.60247	482.013	8.74362	487.949	10.4399	490.811	10.6303	476.687	27.9251											0.03
5010	Capital	CENTRO PÚBLICO					62	2			2		Externa	N													473.923	17.6916	428.681	11.3391	445.647	13.7002	437.969	10.5932	481.685	20.2758											-1.82
5011	Este	CENTRO PÚBLICO					130	6			1		Externa	N													476.855	7.84096	471.976	9.20802	428.641	8.79405	452.963	11.3933	493.218	18.3394											-1.29
5012	Este	CENTRO PÚBLICO					110	4			2		Interna	N													510.812	8.11935	465.71	7.42226	485.972	5.33346	479.384	8.43307	405.175	29.4257											-0.42
5013	Capital	CENTRO PÚBLICO					58	2			2		Externa	N													355.194	27.354	383.956	15.402	480.492	11.819	443.355	15.9321	567.391	32.9067											-0.46
5014	Norte	CENTRO PÚBLICO					89	3			2		Interna	N													500	7.97043	493.554	10.8423	486.001	6.94436	501.797	11.5396	504.852	18.009											-0.32
5015	Capital	CENTRO PRIVADO					29	2			2		Externa	N													423.862	17.0607	388.908	13.3674	321.751	23.9903	393.76	19.6214													0.78
5016	Capital	CENTRO PÚBLICO					116	4			2		Externa	N													478.011	7.7718	460.492	13.9225	460.311	14.0333	446.585	13.5492													1.11
5017	Norte	CENTRO PÚBLICO					140	5			1		Externa	N													490.686	6.36084	513.575	9.75518	463.708	7.66298	482.894	10.0786	527.064	21.7606											0.70
5018	Capital	CENTRO PÚBLICO					59	2			1		Externa	N													460.633	9.9629	473.178	13.9413	431.438	10.127	489.048	14.0144	435.21	26.5617											-1.45
5019	Oeste	CENTRO PÚBLICO					99	4			1		Externa	N													499.178	6.25192	528.837	8.77036	487.886	9.79798	517.772	11.2345	493.75	32.364											0.16
5020	Sur	CENTRO PÚBLICO					73	3			2		Interna	N													454.725	15.256	414.442	11.6243	519.601	15.0118	458.163	11.8427	391.926	33.165											-1.55
5021	Este	CENTRO PÚBLICO					115	4			2		Interna	N													529.94	9.02736	506.971	9.82975	520.19	9.58523	489.286	9.30325	580.017	41.6971											0.05
5022	Este	CENTRO PÚBLICO					75	3			2		Externa	N													504.37	6.61687	460.115	8.96678	433.501	8.92146	459.015	12.4591	512.811	19.3069											-1.53
5023	Sur	CENTRO PÚBLICO					142	5			2		Externa	N													437.686	13.4014	435.105	8.0734	463.799	11.4726	471.548	10.3184	470.91	27.3958											-0.74
5024	Oeste	CENTRO PRIVADO					11	1					No participa	N
5025	Sur	CENTRO PÚBLICO					89	3			2		Externa	N													508.201	8.90235	463.351	8.72125	484.874	10.7518	499.007	10.3227	372.958	39.728											-0.37
5026	Capital	CENTRO PÚBLICO					123	4			1		Externa	N													515.143	8.15989	533.979	9.29827	526.129	6.7871	508.383	7.93866	542.874	26.3744											-0.06
5027	Oeste	CENTRO PÚBLICO					53	2			2		Externa	N													500.272	8.21255	509.904	10.9021	508.669	13.7318	511.429	12.1724	527.712	16.7648											-0.10
5028	Capital	CENTRO PRIVADO					60	2			2		Externa	S													510.59	9.38727	486.362	12.5628	433.937	13.1858	455.231	11.6271													-0.62
5029	Capital	CENTRO PÚBLICO					30	1			2		Externa	N													442.956	10.8694	399.686	14.2153	394.158	14.6645	431.668	13.3854	429.487	49.5157											-1.94
5030	Capital	CENTRO PÚBLICO					16	1			2		Externa	N													569.756	35.1213	499.185	27.9898	476.2	14.4022	448.803	21.8986
5031	Capital	CENTRO PÚBLICO					115	4			2		Externa	N													512.358	6.63153	505.276	8.18906	560.057	10.3803	503.988	9.88767													0.44
5032	Capital	CENTRO PÚBLICO					91	3			2		Externa	N													510.04	6.12446	441.18	8.14117	457.446	9.43477	487.585	12.4205	525.264	14.03											-1.36
5033	Capital	CENTRO PRIVADO					16	1			2		Externa	N													458.755	27.7877	416.29	24.6823	429.361	33.6982	474.051	13.8872													0.99
5034	Sur	CENTRO PÚBLICO					110	4			1		Interna	N													489.817	6.27584	505.726	8.8962	486.736	6.57071	486.306	7.22448	524.865	13.4162											-0.10
5035	Sur	CENTRO PÚBLICO					126	5			1		Interna	N													516.263	6.78692	555.285	6.85943	517.235	7.66661	503.755	7.62325	532.134	14.4591											-0.03
5036	Oeste	CENTRO PRIVADO					75	3			2		Externa	N													578.319	5.15014	616.819	4.35121	595.542	9.87279	513.065	9.39543													1.62
5037	Sur	CENTRO PÚBLICO					200	7			1		Interna	N													489.596	5.12603	524.902	5.8526	458.071	5.63275	471.608	4.66425	443.399												-0.25
5038	Este	CENTRO PÚBLICO					73	3			1		Externa	N													498.115	11.3127	485.133	11.0126			472.636	9.29671	473.412	39.3091											-0.25
5039	Capital	CENTRO PRIVADO					52	2			2		Externa	S													474.041	12.8641	427.181	17.097	470.566	15.5256	447.455	18.1861	514.962	15.314
5040	Este	CENTRO PÚBLICO					118	4			2		Externa	N													445.745	7.57439	441.681	8.84915	464.678	7.38269	452.223	9.61331													-1.18
5041	Sur	CENTRO PÚBLICO					118	4			2		Externa	N													472.066	14.8985	499.039	11.7061	457.062	11.6077	480.575	12.37	484.988	43.9222											-0.96
5042	Este	CENTRO PÚBLICO					97	3			2		Interna	N													472.682	9.48135	392.023	8.12852	445.023	11.7467	525.84	9.5793	562.679	13.3028											-0.52
5043	Este	CENTRO PÚBLICO					135	5			1		Interna	N													502.746	8.30198	525.469	7.9299	455.258	8.30035	480.26	7.74739	495.053	14.3546											-1.04
5044	Este	CENTRO PÚBLICO					120	4			2		Interna	N													466.134	13.2647	440.64	10.5325	478.28	12.3107	468.218	10.4561	506.766	13.9811											-0.87
5045	Capital	CENTRO PÚBLICO					54	2			2		Externa	N													458.451	14.1532	372.938	10.7895	464.37	12.0931	400.8	17.236	480.749	13.7293											0.20
5046	Sur	CENTRO PÚBLICO					132	4			1		Externa	N													510.998	10.2382	502.697	11.4784	449.849	7.42182	481.336	8.98156	407.97	35.8491											-0.87
5047	Capital	CENTRO PRIVADO					11	1			2		Externa	N													456.448	18.6166	457.866	27.9473	409.701	26.58	410.256	35.4005													1.18
5048	Norte	CENTRO PÚBLICO					95	3			1		Interna	N													513.941	6.80802	529.387	9.61893	513.591	9.93576	468.896	13.0702	498.439	14.2439											0.01
5049	Capital	CENTRO PÚBLICO					34	1			2		Externa	N													478.003	16.4712	411.759	13.7394	469.506	15.6996															-0.52
5050	Sur	CENTRO PÚBLICO					91	3			2		Interna	N													504.018	7.21889	422.757	8.7013	500.376	6.97978	479.145	9.9648	503.54	13.6018											-1.24
5051	Sur	CENTRO PÚBLICO					57	2			2		Interna	N													484.924	9.46724	434.615	15.424	469.854	17.7548	472.854	17.5893	515.659	12.194											-0.94
5052	Capital	CENTRO PÚBLICO					114	4			1		Externa	N													486.082	8.66869	499.489	11.775	467.164	13.0253	476.944	8.94516	503.807	16.4251											-0.74
5053	Oeste	CENTRO PÚBLICO					150	5			1		Interna	N													528.668	6.54887	536.921	10.0605	463.816	9.02248	475.129	9.17442													1.28
5054	Sur	CENTRO PÚBLICO					93	3			2		Externa	N													541.227	5.35474	518.253	7.91882	537.036	8.40165	513.359	10.6542													-0.07
5055	Oeste	CENTRO PÚBLICO					125	5			1		Interna	N													507.653	6.31994	526.795	7.06318	459.29	9.39045	467.77	10.3759	477.15	26.7103											0.23
5056	Capital	CENTRO PÚBLICO					62	2			2		Externa	N													497.428	10.7449	420.826	11.3058	433.768	9.98459	421.673	12.8773	426.068	50.6598											-0.73
5057	Sur	CENTRO PÚBLICO					96	3			1		Interna	N													522.98	6.56839	522.825	10.1767	508.646	7.21131	503.692	10.2371	542.38	24.807											-0.39
5058	Sur	CENTRO PÚBLICO					131	4			2		Interna	N													487.47	6.4825	430.627	6.61345	515.893	7.50853	452.768	7.88364	502.195	19.8042											-0.86
5059	Capital	CENTRO PÚBLICO					107	4			1		Externa	N													508.272	6.04496	537.342	7.5612	490.618	7.12744	543.191	12.9231	548.298	27.1645											-0.06
5060	Capital	CENTRO PÚBLICO					56	2			2		Externa	N													449.57	11.6216	427.354	13.0114	423.846	17.4713	403.349	13.4175	380.78	101.927											-2.21
5061	Este	CENTRO PÚBLICO					70	3			1		Interna	N													526.348	16.1712	487.76	28.0807	527.06	26.2264	463.894	21.3184													-1.08
5062	Oeste	CENTRO PRIVADO	42	3	47	2	49	2				No participa	No participa	N
5063	Oeste	CENTRO PÚBLICO					60	2			2		Interna	N													416.458	35.0096	455.883	24.3968	407.825	26.8303	394.424	20.7373	310.642	48.5106											1.01
5064	Oeste	CENTRO PRIVADO	136	5	135	5	134	5				No participa	No participa	N
5065	Capital	CENTRO PÚBLICO					119	4			2		Externa	N													459.43	11.3832	409.202	9.25944	410.037	9.74129	458.362	12.3769	423.263	40.8315											-0.62
5066	Capital	CENTRO PÚBLICO					212	7			1		Externa	N													411.414	14.5446	476.249	11.3284	513.718	9.10769	528.532	8.55239	507.453	25.0578											0.63
5067	Sur	CENTRO PÚBLICO					164	6			1		Externa	N													484.246	10.4655	492.977	8.69179	452.351	9.95559	483.616	10.1515	513.387	29.2661											-1.14
5068	Capital	CENTRO PÚBLICO					149	5			2		Externa	N													477.549	8.85767	473.799	12.4022	442.706	14.8811	472.405	12.5483													-0.45
5069	Este	CENTRO PÚBLICO					73	3			2		Externa	N													412.318	21.9101	415.48	15.5216	401.393	19.3621	436.32	20.9074	479.291	15.4948											-1.26
5070	Este	CENTRO PÚBLICO					104	4			1		Externa	N													526.038	5.40348	574.73	6.1885	543.224	9.33177	523.56	10.7853													-0.48
5071	Capital	CENTRO PÚBLICO					61	2			2		Externa	N													497.443	14.8855	511.407	10.8291	518.395	11.7953	509.696	13.4953	559.083	37.3016											-0.39
5072	Sur	CENTRO PÚBLICO					98	4			2		Externa	N													500.264	9.74034	506.803	13.5387	500.812	19.4752	484.354	18.2482													0.11
5073	Norte	CENTRO PÚBLICO					55	2			2		Externa	N													521.059	9.33717	451.613	11.9888	433.297	12.5325	471.149	17.4294	489.292	22.2145											-0.72
5074	Sur	CENTRO PÚBLICO					51	2			2		Interna	N													472.492	8.2729	414.39	8.70094	459.85	9.11496	481.939	9.01927	510.118	20.7396											-1.15
5075	Sur	CENTRO PÚBLICO					82	3			1		Interna	N													538.553	14.9208	523.629	19.6508	450.923	15.0787	491.876	16.9428
5076	Sur	CENTRO PÚBLICO					93	3			2		Interna	N													401.264	16.2921	379.416	11.0257	372.154	14.8334	361.203	14.2677	501.487	16.3593											-1.82
5077	Capital	CENTRO PRIVADO					123	4			2		Externa	S													496.123	8.39253	431.527	8.50731	456.232	9.2662	447.223	8.32243	460.667	17.9013											-0.63
5078	Oeste	CENTRO PÚBLICO					119	4			1		Externa	N													504.519	7.14625	545.343	10.5149	525.807	9.99715	491.783	10.6727													0.79
5079	Sur	CENTRO PÚBLICO					123	4			1		Externa	N													448.252	17.5223	471.732	13.5264	461.349	10.7471	469.465	11.07	518.455	42.9428											-0.77
5080	Sur	CENTRO PÚBLICO					76	3			2		Interna	N													499.198	13.8335	456.795	10.0789	464.151	8.39475	472.848	9.08467	479.427	31.4264											-0.44
5081	Sur	CENTRO PÚBLICO					111	4			1		Interna	N													509.341	6.2124	512.23	7.60247	475.463	5.77502	488.183	8.28451	532.951	15.7297											-0.31
5082	Este	CENTRO PÚBLICO					149	5			2		Externa	N													424.183	15.0968	434.155	9.91945	447.99	9.33444	471.824	8.39424	536.973	17.9601											-0.56
5083	Este	CENTRO PÚBLICO					117	4			2		Interna	N													492.773	7.84283	438.539	7.91665	469.486	6.88298	481.82	8.12349	551.546	13.4089											-0.97
5084	Sur	CENTRO PÚBLICO					122	4			2		Interna	N													484.309	8.55181	438.419	6.62179	492.891	11.582	462.201	6.0064	497.094	15.3674											-1.09
5085	Capital	CENTRO PÚBLICO					85	3			1		Externa	N													523.237	7.4977	562.648	9.1994	532.318	12.485	502.575	11.3107	490.598	22.6749											0.61
5086	Este	CENTRO PÚBLICO					126	4			1		Interna	N													502.181	7.14503	482.988	8.93549	480.465	6.82457	474.569	7.41216	465.251	23.0254											-1.18
5087	Este	CENTRO PÚBLICO					49	2			2		Externa	N													518.237	8.97041	439.882	9.59896	469.004	10.0945	486.377	11.6729	565.904	16.4711											-1.45
5088	Sur	CENTRO PÚBLICO					100	3			1		Externa	N													519.906	5.50768	521.161	8.04457	473.62	7.34281	479.83	9.95509	510.25	17.9473											-0.59
5089	Capital	CENTRO PÚBLICO					107	4			1		Externa	N													316.682	31.2213	396.772	19.4683	431.243	26.8172	486.366	19.847	509.032	20.1031											-0.47
5090	Oeste	CENTRO PÚBLICO					97	4			2		Interna	N													489.813	6.52366	479.338	7.47225	531.998	10.3844	470.374	8.40024	510.251	21.4058											-0.29
5091	Norte	CENTRO PÚBLICO					106	4			1		Interna	N													459.63	14.0031	489.387	10.0677	443.878	11.1779	459.384	9.16814	517.647	17.8883											-0.31
5092	Oeste	CENTRO PÚBLICO					122	4			2		Interna	N													512.435	5.92315	536.933	7.48922	522.729	5.59162	489.748	8.3927													0.73
5093	Capital	CENTRO PÚBLICO					47	2			2		Externa	N													472.552	11.5786	467.472	12.9834	472.875	16.7238	453.722	19.1489	443.039	52.0466											-0.87
5094	Sur	CENTRO PÚBLICO					107	4			2		Interna	N													473.284	9.216	467.106	8.27833	473.906	7.37174	482.15	7.53926	488.273	21.7451											-0.02
5095	Capital	CENTRO PÚBLICO					60	2			2		Externa	N													470.513	13.2892	392.875	14.0281	476.288	17.7971	474.317	27.7559	481.788	22.5023											-1.51
5096	Sur	CENTRO PÚBLICO					91	3			1		Externa	N													486.139	10.1181	534.082	10.7762	439.196	8.6511	456.907	10.7696	499.294	21.9027											-0.41
5097	Sur	CENTRO PÚBLICO					84	3			2		Interna	N													512.331	6.88111	497.672	9.1755	480.234	8.74462	505.508	7.9854	496.215	23.3342											-0.60
5098	Oeste	CENTRO PÚBLICO					82	3			2		Interna	N													523.841	6.42166	497.443	8.39504	497.008	6.85473	487.46	8.03553													-0.31
5099	Sur	CENTRO PÚBLICO					91	3			2		Externa	N													467.368	10.2554	414.179	10.3532	475.56	11.8313	445.596	9.85176	447.064	22.0654											-1.35
5100	Capital	CENTRO PÚBLICO					84	3			1		Externa	N													473.254	9.74935	475.385	10.8483	428.095	8.48486	451.522	10.9437	456.743	18.1995											-1.06
5101	Capital	CENTRO PÚBLICO					44	2			2		Externa	N													444.429	29.4745	389.588	18.3751	474.451	10.3515	478.536	16.0545	460.645	35.5764											-1.34
5102	Capital	CENTRO PRIVADO					16	1			2		Externa	S													447.407	11.281	501.055	14.8604	479.592	17.7883	445.47	23.4367													1.12
5103	Oeste	CENTRO PÚBLICO					132	5			1		Externa	N													400.297	13.5764	543.161	8.42379	476.351	8.74871	482.902	9.97155	476.823	71.0037											-0.07
5104	Sur	CENTRO PÚBLICO					83	3			2		Externa	N													502.793	14.933	498.791	11.3788	466.645	19.575	460.392	13.4712	559.212	20.5964											-1.33
5105	Capital	CENTRO PÚBLICO					54	2			2		Externa	N													473.262	17.7483	459.274	10.1371	440.855	12.1053	499.113	20.2257	524.023	20.1236											-1.17
5106	Oeste	CENTRO PÚBLICO					106	4			1		Interna	N													516.05	7.09406	576.408	9.24907	501.158	6.80135	487.406	8.82976													0.14
5107	Este	CENTRO PÚBLICO					89	3			2		Externa	N													462.789	8.07027	438.107	8.24738	462.63	8.64992	456.278	11.7225	463.999	37.1749											-1.92
5108	Capital	CENTRO PÚBLICO					118	4			2		Externa	N													508.592	7.93234	503.717	8.71117	499.537	9.20228	513.311	10.3004	506.423	40.2195											0.26
5109	Capital	CENTRO PÚBLICO					187	6			2		Externa	N													518.878	5.26183	562.394	5.2272	529.074	5.36796	523.886	6.93182	488.776	26.2019											0.62
5110	Sur	CENTRO PÚBLICO					52	2			2		Interna	N													499.308	12.2821	484.732	10.4675	513.519	9.54688	491.387	9.52123	496.699	23.4205											-0.70
5111	Sur	CENTRO PÚBLICO					101	4			1		Interna	N													533.54	22.5722	533.615	14.2066	502.741	9.05322	485.819	25.9227													-0.11
5112	Capital	CENTRO PÚBLICO					54	2			2		Externa	N													393.893	25.0809	365.178	14.5745	375.582	22.5905	396.066	26.781	433.934	32.4662											-0.84
5113	Capital	CENTRO PÚBLICO					42	2			2		Externa	N													432.529	11.8934	395.822	15.2628	456.741	27.3151	429.875	15.9462	451.157	73.1035
5114	Capital	CENTRO PÚBLICO					118	4			2		Externa	N													513.299	9.37811	423.633	13.2977	445.827	15.7049	440.514	18.7377	482.906												-0.14
5115	Sur	CENTRO PÚBLICO					114	4			2		Interna	N													446.072	13.95	445.844	11.8318	483.023	6.42241	487.679	7.69053	511.032	14.8887											-0.70
5116	Este	CENTRO PÚBLICO					52	2			2		Externa	N													512.174	12.8586	498.956	14.9062	439.49	15.2323	488.885	16.8694													0.63
5117	Norte	CENTRO PRIVADO					136	5			2		Interna	N													529.288	4.54703	612.899	4.78745	496.506	4.544	529.302	6.36717
5118	Capital	CENTRO PÚBLICO					37	1			2		Externa	N													418.225	20.8679	387.899	17.556	467.468	14.318	434.709	28.056	473.667	18.9541											-1.51
5119	Oeste	CENTRO PÚBLICO					104	4			2		Interna	N													540.685	16.9851	474.51	13.2972	489.634	16.0144	582.092	20.6638	389.73	127.598											-0.02
5120	Sur	CENTRO PÚBLICO					77	3			2		Externa	N													443.454	7.7722	408.976	8.53362	430.905	10.5652	468.178	15.3343	505.72	24.4519											-1.76
5121	Este	CENTRO PÚBLICO					64	2			2		Externa	N													466.9	11.9842	452.97	9.84801	462.334	9.26978	468.859	13.285	562.528	17.5697											-1.35
5122	Este	CENTRO PÚBLICO					133	5			1		Interna	N													267.101	19.8453	380.57	15.0866	331.362	17.763	353.014	14.5125	381.03	42.9786											-0.26
5123	Capital	CENTRO PÚBLICO					34	1			2		Externa	N													507.946	16.6845	463.028	13.8491	492.114	14.4666	505.378	18.4942	562.17	29.9995											-1.03
5124	Capital	CENTRO PÚBLICO					60	2			2		Externa	N													386.705	23.23	460.006	11.246	442.588	14.8977	465.796	15.0779	507.542	41.7644											0.69
5125	Capital	CENTRO PÚBLICO					84	3			2		Externa	N													481.599	10.6874	381.219	14.5272	477.666	14.5539	468.586	11.8816	457.185	41.7769											-0.90
5126	Norte	CENTRO PÚBLICO					137	5			2		Externa	N													442.473	14.1741	454.29	10.2963	478.171	7.79606	508.703	10.2647	543.389	19.1175
5127	Sur	CENTRO PÚBLICO					74	3			2		Interna	N													484.312	13.7121	429.019	13.9202	432.593	12.0008	462.06	13.9369	525.449	30.0472											-0.99
5128	Este	CENTRO PÚBLICO					129	4			2		Externa	N													502.972	7.4812	449.727	12.2503	473.973	14.2366	495.034	12.5001													-1.14
5129	Sur	CENTRO PÚBLICO					120	4			2		Interna	N													405.165	19.5384	406.399	13.1654	438.172	14.6386	391.195	16.24	537.571	26.5517											-0.74
5130	Sur	CENTRO PÚBLICO					87	3			2		Interna	N													488.113	6.25565	465.719	8.06316	491.993	7.18992	472.592	9.23602	490.678	9.77842											-0.46
5131	Este	CENTRO PÚBLICO					126	4			1		Externa	N													476.323	15.2632	492.936	12.4844	514.818	8.57346	499.893	8.65185	560.471	42.1617											0.15
5132	Sur	CENTRO PÚBLICO					107	4			2		Externa	N													340.295	21.7215	413.121	15.0806	489.118	14.4934	475.76	10.9013	473.918	23.339											0.00
5133	Sur	CENTRO PÚBLICO					51	2			2		Interna	N													476.638	18.9947	423.019	15.9772	411.156	16.7441	416.974	31.2629	492.348	54.6094											-2.29
5134	Capital	CENTRO PÚBLICO					112	4			1		Externa	N													514.797	5.81642	525.419	7.97876	560.946	9.63854	537.076	14.2068	561.745	21.9911											0.22
5135	Capital	CENTRO PÚBLICO					55	2			2		Externa	N													510.764	9.94941	462.382	11.4084	506.635	14.9798	501.453	19.1253	526.967	20.8083											-0.99
5136	Este	CENTRO PÚBLICO					31	1			2		Interna	N													464.003	19.1682	393.432	17.0647	422.885	14.1163	472.378	20.2495	479.29	12.6753											-2.20
5137	Este	CENTRO PÚBLICO					93	3			2		Interna	N													506.508	5.98525	471.495	7.30569	468.334	4.36826	486.725	7.59277	549.382	16.523											-0.68
5138	Sur	CENTRO PÚBLICO					122	5			2		Externa	N													474.772	13.007	456.651	9.45653	471.434	9.0272	466.801	10.6615	531.186	52.7924											-0.24
5139	Este	CENTRO PÚBLICO					107	4			1		Interna	N													488.165	9.18223	526.538	9.23675	471.058	7.56322	498.619	7.51707	519.905	26.8104											-0.49
5140	Sur	CENTRO PÚBLICO					75	3			2		Interna	N													464.76	19.2795	439.713	15.6959	456.661	15.4337	477.854	15.8384	411.878	52.7251											-0.92
5141	Sur	CENTRO PÚBLICO					139	5			1		Interna	N													267.606	19.1722	440.074	18.164	318.026	17.3813	410.836	14.8791	262.131	0											-0.39
5142	Capital	CENTRO PRIVADO					33	1			2		Externa	S													419.662	14.8096	455.022	11.4282	421.776	13.898	462.525	21.7564	469.644	19.3667											-0.99
5143	Sur	CENTRO PÚBLICO					52	2			2		Externa	N													483.04	14.0175	387.023	12.4464	398.863	11.5534	419.803	18.1736	517.371	25.1936											-1.94
5144	Este	CENTRO PÚBLICO					105	4			2		Externa	N													484.317	7.48477	450.072	7.50803	445.748	8.8421	473.297	10.0717	451.853	27.5195											-0.69
5145	Sur	CENTRO PÚBLICO					104	4			1		Interna	N													510.686	5.38078	534.915	7.35693	487.925	6.55464	499.585	6.14693													0.87
5146	Oeste	CENTRO PÚBLICO					139	5			1		Externa	N													501.247	6.7389	534.529	7.73838	472.161	7.7066	515.455	8.3827	504.874	44.88											0.31
5147	Sur	CENTRO PÚBLICO					108	4			1		Interna	N													511.368	7.72325	575.772	8.18417	493.621	7.14065	465.813	9.35792	527.31	17.8028											0.40
5148	Capital	CENTRO PRIVADO					39	1			2		Externa	S													530.136	12.4266	478.229	14.3868	496.906	14.9164	434.449	22.0769	488.133	73.1088											-1.26
5149	Capital	CENTRO PÚBLICO					49	2			2		Externa	N													424.48	13.0797	402.568	10.7064	409.185	11.7028	397.507	30.3449	467.745	19.7399											-2.27
5150	Sur	CENTRO PÚBLICO					138	5			1		Interna	N													486.513	5.08622	492.93	6.58562	527.53	9.91241	492.639	6.68479	491.768	10.0334											-1.24
5151	Capital	CENTRO PÚBLICO					65	2			2		Externa	N													496.811	8.35526	460.646	9.34657	470.457	11.4756	458.691	12.0647	523.152	36.5708											-1.81
5152	Capital	CENTRO PRIVADO					29	1			2		Externa	N													499.79	11.5613	513.669	17.1836	542.03	15.527	485.626	19.994													0.50
5153	Sur	CENTRO PÚBLICO					80	3			2		Externa	N													486.117	8.69036	447.959	8.2761	448.401	11.4579	471.943	10.8525	439.479	33.039											-2.01
5154	Capital	CENTRO PÚBLICO					125	4			2		Externa	N													472.467	9.84614	470.927	9.23065	429.089	9.43877	450.503	10.0353	466.723	24.6585											0.88
5155	Norte	CENTRO PÚBLICO					121	4			2		Externa	N													521.715	6.70265	443.953	11.1487	527.144	13.1465	493.841	10.2456	481.925	16.2793											0.15
5156	Capital	CENTRO PÚBLICO					47	2			2		Externa	N													444.434	10.0273	400.917	10.6864	385.067	15.2931	435.658	20.6009	458.526	25.7939											-3.08
5157	Sur	CENTRO PÚBLICO					85	3			2		Interna	N													368.707	20.3557	383.321	11.409	365.389	16.1876	383.056	14.4065	494.078	23.2806											-0.79
5158	Norte	CENTRO PRIVADO	104	4	107	4	151	5				No participa	No participa	N
5159	Capital	CENTRO PÚBLICO					83	3			2		Externa	N													462.986	9.28878	437.725	12.8026	450.188	10.5512	519.117	18.8733	435.88	19.2016											-1.05
5160	Sur	CENTRO PÚBLICO					99	4			2		Interna	N													490.974	10.2746	480.074	8.16592	503.034	10.4391	480.738	12.2363	451.31	17.7345											-1.04
5161	Sur	CENTRO PÚBLICO					116	4			2		Externa	N													468.572	5.44385	436.035	7.35799	450.461	9.21891	421.243	10.0351	486.337	12.856											-2.16
5162	Oeste	CENTRO PÚBLICO					159	5			2		Externa	N													488.213	5.94498	485.317	8.82688	494.325	9.10268	501.682	8.90136	477.057	33.26											0.33
5163	Sur	CENTRO PÚBLICO					74	3			2		Interna	N													296.81	24.1717	357.868	18.4035	339.573	25.1858	360.123	17.496	370.791	29.6611											-0.14
5164	Capital	CENTRO PÚBLICO					75	3			2		Externa	N													493.18	16.0135	474.141	13.0632	473.298	10.1862	496.45	12.1206	518.577	22.899											-0.48
5165	Norte	CENTRO PÚBLICO					87	3			1		Interna	N													508.753	6.93445	541.833	8.84388	503.364	5.85242	501.952	9.36422	542.706	27.4483											0.20
5166	Capital	CENTRO PÚBLICO					91	3			1		Externa	N													533.559	7.4351	572.395	6.21504	519.995	9.68896	510.495	13.89													0.99
5167	Capital	CENTRO PÚBLICO					97	3			2		Externa	N													480.876	15.2792	429.743	10.1379	439.637	8.98365	465.308	12.3015	447.856	20.7397											-0.67
5168	Oeste	CENTRO PÚBLICO					123	4			2		Interna	N													475.161	8.01017	493.09	7.59197	459.236	7.36103	478.057	8.06592	460.924	24.7691											0.70
5169	Este	CENTRO PÚBLICO					127	5			2		Interna	N													515.777	5.84462	495.138	7.50342	493.751	7.72765	503.774	7.02927	555.113	14.832											-0.97
5170	Norte	CENTRO PÚBLICO					137	5			2		Interna	N													473.872	18.2531	459.159	13.7073	469.165	18.6221	534.933	17.3868	555.4	13.1897											-0.50
5171	Este	CENTRO PÚBLICO					116	4			2		Interna	N													464.537	14.7248	439.236	9.98346	513.076	13.3954	465.689	10.2426	468.102	16.3471											0.12
5172	Capital	CENTRO PÚBLICO					93	3			2		Externa	N													446.319	11.3736	395.32	9.94551	414.876	14.5195	440.889	16.0839	463.075	26.7051											-1.56
5173	Este	CENTRO PÚBLICO					19	1			2		Externa	N													499.219	14.3359	422.111	22.3732	427.704	14.7604	407.768	40.7991	464.294	33.5102											-1.93
5174	Capital	CENTRO PÚBLICO					86	3			2		Externa	N													537.128	6.92979	519.609	7.63848	526.946	10.3811	542.768	12.596	654.55												0.86
5175	Sur	CENTRO PÚBLICO					111	4			2		Interna	N													502.708	6.5526	439.85	8.87294	479	6.02947	499.097	8.44701	503.801	13.2238											-1.11
5176	Oeste	CENTRO PÚBLICO					24	1			2		Interna	N													493.293	9.77387	442.325	13.3503	438.487	9.27933	458.193	23.4962	596.733	25.5487											-1.84
5177	Este	CENTRO PÚBLICO					95	3			2		Externa	N													405.035	19.9656	435.444	15.9104	437.207	13.2389	492.56	14.6101	559.294	21.259											-0.66
5178	Sur	CENTRO PÚBLICO					160	6			2		Interna	N													447.392	12.0271	407.538	8.50941	453.934	11.412	419.264	12.4593	504.98	15.0709											-0.01
5179	Sur	CENTRO PÚBLICO					89	3			1		Interna	N													484.372	10.5617	531.598	11.9127	459.828	9.20039	459.287	8.02249													-1.05
5180	Este	CENTRO PÚBLICO					118	4			2		Interna	N													509.858	5.97826	454.718	6.61475	508.448	7.50858	477.443	6.25035	512.193	19.5079											-1.28
5181	Oeste	CENTRO PÚBLICO					40	2			2		Externa	N													469.413	24.0935	458.883	35.1708	457.296	20.0608	432.914	36.8091													-0.57
5182	Capital	CENTRO PÚBLICO					148	5			2		Externa	N													536.241	5.74576	515.282	6.72765	533.183	7.96881	525.596	8.715	565.787	43.5712											0.24
5183	Capital	CENTRO PÚBLICO					58	2			1		Externa	N													419.314	28.5322	532.516	16.0348	541.228	13.6902	480.843	15.5061													0.42
5184	Este	CENTRO PÚBLICO					124	4			2		Externa	N													401.036	19.7145	407.575	10.8856	453.071	8.37134	487.519	10.8975	515.365	12.1577											0.02
5185	Capital	CENTRO PÚBLICO					48	2			2		Externa	N													450.208	10.7885	399.747	8.3099	391.506	14.2544	456.805	20.3419	428.335	26.2174											-1.83
5186	Este	CENTRO PÚBLICO					73	3			2		Interna	N													532.338	7.10206	465.687	9.60518	500.103	8.02438	516.954	9.82982	525.016	17.604											-0.87
5187	Capital	CENTRO PÚBLICO					196	7			2		Externa	N													509.819	8.53032	471.974	8.51169	508.464	11.0075	488.292	9.19902	462.645	27.3631											-0.55
5188	Sur	CENTRO PÚBLICO					61	2			2		Interna	N													466.983	6.79659	383.777	7.20292	450.925	7.24051	470.983	7.37906	496.062	22.601											-1.70
5189	Oeste	CENTRO PÚBLICO					127	5			1		Interna	N													501.362	5.88582	532.833	6.3613	515.037	5.76482	486.689	7.83788
5190	Oeste	CENTRO PRIVADO	58	3	58	2	53	2				No participa	No participa	N
5191	Capital	CENTRO PÚBLICO					127	4			2		Externa	N													481.937	10.493	448.257	7.95034	501.286	8.70935	480.36	9.66777	426.035	25.9663											0.02
5192	Sur	CENTRO PÚBLICO					102	4			1		Interna	N													317.076	24.9744	407.585	17.5606	343.652	20.0244	352.11	16.0668	325.93	63.7991											-0.86
5193	Oeste	CENTRO PÚBLICO					206	7			1		Externa	N													504.972	8.72251	526.522	5.5221	524.466	6.78573	512.589	7.42494	549.859	29.8927											1.29
5194	Sur	CENTRO PÚBLICO					84	3			2		Interna	N													516.066	8.1055	540.048	7.86411	474.88	7.87359	483.369	9.53348	509.648	22.3036											-0.04
5195	Capital	CENTRO PÚBLICO					65	2			2		Externa	N													448.692	10.1619	392.704	11.4965	403.441	13.6576	431.995	16.6507	416.807	53.7162											-2.81
5196	Sur	CENTRO PÚBLICO					113	4			2		Interna	N													519.091	6.27868	469.73	7.1351	470.647	5.80345	470.616	8.56491	516.73	19.1242											-0.65
5197	Sur	CENTRO PÚBLICO					83	3			2		Externa	N													523.107	5.79566	491.441	8.75549	517.162	9.98399	498.926	10.4931	530.652	21.3171											-0.06
5198	Capital	CENTRO PÚBLICO					140	5			1		Externa	N													502.902	6.52536	484.132	9.63954	464.103	9.64074	461.398	7.97688	531.432	16.3951											-1.65
5199	Norte	CENTRO PÚBLICO					152	5			2		Externa	N													482.319	10.4829	495.135	11.9303	502.373	14.2078	503.104	14.2509	621.684	110.737											0.86
5200	Capital	CENTRO PÚBLICO					94	3			2		Externa	N													481.986	12.0871	449.283	9.52833	524.265	10.9328	471.113	12.3376	421.184	67.6256											-1.00
5201	Oeste	CENTRO PÚBLICO					89	3			2		Interna	N													517.292	6.37013	525.491	7.76779	528.959	6.42746	599.229	7.34221													0.77
5202	Sur	CENTRO PÚBLICO					147	5			2		Externa	N													441.663	8.92603	425.44	8.93172	425.226	13.2301	467.805	10.1777	406.402	15.1397											-0.38
5203	Norte	CENTRO PRIVADO	58	3	58	2	71	3				No participa	No participa	N
5204	Capital	CENTRO PÚBLICO					113	4			2		Externa	N													505.607	4.80647	503.487	9.3413	486.01	10.0737	473.9	11.0664	459.795	34.5044											-0.24
5205	Sur	CENTRO PÚBLICO					31	1			2		Interna	N													459.484	11.9678	398.525	12.8266	447.933	10.4625	472.291	22.6742	515.803	32.6144											-0.33
5206	Sur	CENTRO PÚBLICO					61	2			2		Interna	N													527.353	9.8287	455.932	13.1937	509.094	16.093	452.524	14.8723	535.701	92.3025											0.15
5207	Sur	CENTRO PÚBLICO					73	3			2		Interna	N													502.541	10.9491	469.113	11.5615	471.386	9.09692	436.88	11.8364													-0.24
5208	Capital	CENTRO PÚBLICO					119	4			2		Externa	N													474.324	35.8548	465.692	20.156	437.224	26.3761	457.447	17.7979	482.906												-0.03
5209	Sur	CENTRO PÚBLICO					120	4			2		Interna	N													458.511	12.8227	432.716	10.8635	467.593	9.71775	434.421	11.4136	437.463	51.0264											-0.68
5210	Capital	CENTRO PÚBLICO					91	3			2		Externa	N													433.257	13.5589	399.961	10.0784	418.899	14.9106	440.844	11.7772	381.079	21.1312											-1.60
5211	Capital	CENTRO PÚBLICO					104	4			1		Externa	N													464.154	15.6681	332.044	13.1079	427.414	13.8215	458.546	18.7251	428.925	30.8049
5212	Oeste	CENTRO PÚBLICO					56	2			2		Interna	N													495.279	9.6354	505.887	13.3514	481.363	11.979	488.99	9.10995													0.51
5213	Sur	CENTRO PÚBLICO					68	2			2		Interna	N													325.778	99.9709	423.269	67.183	491.724	45.6856	450.794	57.0915													1.31
5214	Norte	CENTRO PRIVADO			39	2	38	2				No participa	No participa	N
5215	Sur	CENTRO PÚBLICO					62	2			2		Externa	N													496.166	14.3721	459.281	16.4536	496.882	17.4028	469.657	21.8549	463.094	49.2843											-2.34
5216	Capital	CENTRO PÚBLICO					105	4			1		Externa	N													499.313	6.80991	542.266	9.3132	450.462	10.2755	475.552	10.7841	590.766	64.065											0.12
5217	Sur	CENTRO PÚBLICO					99	3			2		Externa	N													494.702	12.8297	462.076	10.1901	490.014	9.62897	490.242	9.32091	541.994	19.229											-0.44
5218	Oeste	CENTRO PÚBLICO					107	4			2		Externa	N													486.171	7.48596	496.561	8.6028	476.857	8.99213	500.545	9.55275	529.504	22.3822											0.16
5219	Capital	CENTRO PÚBLICO					125	4			1		Externa	N													530.785	5.25985	455.253	14.1988	447.853	7.41356	510.151	16.0303	542.078	20.0265											-0.07
5220	Oeste	CENTRO PÚBLICO					91	4			1		Interna	N													517.016	6.47308	570.375	9.10296	514.979	5.59974	484.163	7.8861													0.13
5221	Este	CENTRO PÚBLICO					51	2			2		Interna	N													560.156	9.24723			451.979	11.9258			469.557	26.1587											0.03
5222	Este	CENTRO PÚBLICO					82	3			2		Interna	N													467.441	11.069	437.632	10.5657	434.025	10.9589	464.394	9.11522	509.929	11.0865											-0.85
5223	Sur	CENTRO PÚBLICO					80	3			1		Externa	N													209.286	24.7389	344.543	17.7023	440.505	32.5243	459.882	0													-1.18
5224	Este	CENTRO PÚBLICO					120	4			2		Interna	N													301.343	19.2485	351.222	11.7697	323.128	17.4464	310.087	22.7598	321.013	23.8127											-0.50
5225	Capital	CENTRO PÚBLICO					209	7			2		Externa	N													535.871	5.69037	527.207	5.31423	507.201	6.91561	537.348	8.43271	580.319	22.5797											0.79
5226	Capital	CENTRO PÚBLICO					59	2			2		Externa	N													502.005	11.1351	435.989	13.4252	498.281	15.8888	495.306	29.3769	491.174	20.5402											-1.78
5227	Este	CENTRO PÚBLICO					39	1			2		Interna	N													449.596	16.711	410.403	10.9457	460.835	18.4927	474.018	18.2932	504.205	20.8582											-1.82
5228	Sur	CENTRO PÚBLICO					85	3			2		Interna	N													360.912	34.9041	381.425	19.9185	367.674	30.2228	363.207	20.5586	399.216	61.8905											-1.77
5229	Capital	CENTRO PÚBLICO					59	2			2		Externa	N													506.012	10.6632	536.741	13.5433	475.508	14.736	514.689	15.1798													1.06
5230	Sur	CENTRO PÚBLICO					143	5			1		Externa	N													495.173	14.8051	513.999	9.4096	481.802	11.4866	523.184	12.9568													0.03
5231	Capital	CENTRO PÚBLICO					122	4			1		Externa	N													543.436	5.90709	558.77	8.31963	502.84	8.24996	515.042	9.12517													0.61
5232	Capital	CENTRO PÚBLICO					54	2			2		Externa	N													445.891	23.0533	405.519	13.5871	474.656	13.6489	468.151	14.1562													-1.30
5233	Oeste	CENTRO PÚBLICO					81	3			1		Interna	N													492.317	9.33306	537.364	10.7399	512.038	7.60186	462.867	10.3385	499.184	26.0734											-0.19
5234	Norte	CENTRO PRIVADO	9	1	4	1	11	1				No participa	No participa	N
[truncated: 82 more rows]
[truncated: 529 more columns]
